# Supplementary material for: Domestication may affect the maternal mRNA profile in unfertilized eggs, potentially impacting the embryonic development of Eurasian perch (Perca fluviatilis)
Source: PLoS One. 2019 Dec 31;14(12):e0226878. doi: 10.1371/journal.pone.0226878 (PMC6938363; doi:10.1371/journal.pone.0226878)
Supplement: S4 Table — PhyloFish gene ID, gene description, False Discovery Rate (p-value) and log(2)FC of the 358 differentially expressed genes on eggs from the F7+ and F1 populations. (XLSX) [file pone.0226878.s005.xlsx]

## Sheet: F7+
Genes up regulated in F7+ population
Phylofish Gene ID	Gene Description	FDR (p-value)	Log2 FC
MPF_LOC101470955.1.1	XM_004565735.1 PREDICTED: Maylandia zebra RNA-binding protein MEX3B-like (LOC101470955), mRNA	1.492e-18	8.26979
MPF_contig_033424		1.40157e-07	5.76931
MPF_HACE1.1.3	HACE1_DANRE (sp|F8W2M1) E3 ubiquitin-protein ligase HACE1 OS=Danio rerio GN=hace1 PE=3 SV=2	1.69896e-07	5.5342
MPF_LOC100710617.1.3	XP_003456137.1 PREDICTED: biogenesis of lysosome-related organelles complex 1 subunit 1-like [Oreochromis niloticus]	2.40272e-05	4.91046
MPF_NEMVEDRAFT_V1G131035.1.1	XP_001625099.1 predicted protein [Nematostella vectensis]	2.11682e-08	4.57618
MPF_LOC100694351.1.1	XM_003450430.1 PREDICTED: Oreochromis niloticus aryl hydrocarbon receptor nuclear translocator 2-like, transcript variant 1 (LOC100694351), mRNA	3.47871e-07	3.6742
MPF_LOC100694761.1.2	XM_003442629.1 PREDICTED: Oreochromis niloticus red-sensitive opsin-like (LOC100694761), mRNA	0.00108501	3.65383
MPF_LOC100558617.2.2	XP_003224121.1 PREDICTED: hypothetical protein LOC100558617 [Anolis carolinensis]	0.00669622	3.62197
MPF_contig_036321		0.00815949	3.31316
MPF_LOC100693306.9.13	XP_003458501.1 PREDICTED: protein NLRC3-like [Oreochromis niloticus]	1.83858e-07	3.08272
MPF_BRAFLDRAFT_92923.9.11	XP_002605501.1 hypothetical protein BRAFLDRAFT_92923 [Branchiostoma floridae]	0.000791796	2.98239
MPF_LOC100711789.5.22	XP_003457783.1 PREDICTED: neural cell adhesion molecule 2-like [Oreochromis niloticus]	0.000488839	2.88144
MPF_LOC100689895.12.13	XP_003459184.1 PREDICTED: coxsackievirus and adenovirus receptor homolog [Oreochromis niloticus]	0.0234132	2.79605
MPF_LOC100689966.1.1	XP_003456465.1 PREDICTED: C-type lectin domain family 4 member M-like [Oreochromis niloticus]	2.98557e-06	2.76128
MPF_TITIN.3.4	TITIN_HUMAN (sp|Q8WZ42) Titin OS=Homo sapiens GN=TTN PE=1 SV=4	0.000899717	2.67475
MPF_LOC101174554.1.1	XP_004084158.1 PREDICTED: V-set domain-containing T-cell activation inhibitor 1-like [Oryzias latipes]	0.0351052	2.66675
MPF_LOC100707046.6.12	XM_003454686.1 PREDICTED: Oreochromis niloticus protein NLRC3-like (LOC100707046), mRNA	1.37101e-05	2.66243
MPF_contig_042909		0.000137562	2.64411
MPF_HACE1.3.3	[BBH] HACE1_DANRE (sp|F8W2M1) E3 ubiquitin-protein ligase HACE1 OS=Danio rerio GN=hace1 PE=3 SV=2	5.75422e-07	2.45545
MPF_TITIN.2.4	TITIN_HUMAN (sp|Q8WZ42) Titin OS=Homo sapiens GN=TTN PE=1 SV=4	0.0022759	2.45247
MPF_LOC100697304.1.3	XP_003458513.1 PREDICTED: hypothetical protein LOC100697304 [Oreochromis niloticus]	0.0200098	2.3864
MPF_contig_038164		0.000902734	2.27492
MPF_contig_044938		0.00228184	2.25787
MPF_LOC101464981.1.1	XM_004574536.1 PREDICTED: Maylandia zebra cyclic AMP-dependent transcription factor ATF-4-like (LOC101464981), mRNA	0.0220721	2.23403
MPF_contig_036939		0.00110647	2.20179
MPF_LOC101479341.5.9	XM_004575727.1 PREDICTED: Maylandia zebra high affinity immunoglobulin epsilon receptor subunit alpha-like (LOC101479341), partial mRNA	0.00236964	2.17838
MPF_LOC101175636.1.1	XP_004067842.1 PREDICTED: leucine-rich repeat-containing protein 24-like [Oryzias latipes]	0.0432881	2.16106
MPF_LOC100689895.9.13	XP_003459184.1 PREDICTED: coxsackievirus and adenovirus receptor homolog [Oreochromis niloticus]	0.000552111	2.12084
MPF_contig_041682	XM_004538959.1 PREDICTED: Maylandia zebra metal transporter CNNM2-like (LOC101472577), transcript variant X1, mRNA	0.00011043	2.10043
MPF_LOC101472577.1.1	XM_004538960.1 PREDICTED: Maylandia zebra metal transporter CNNM2-like (LOC101472577), transcript variant X2, mRNA	0.000393893	2.05433
MPF_LOC100537015.1.4	XR_117933.1 PREDICTED: Danio rerio hypothetical LOC100537015 (LOC100537015), miscRNA	0.00429194	2.01267
MPF_LOC101480464.2.2	XM_004546014.1 PREDICTED: Maylandia zebra uncharacterized LOC101480464 (LOC101480464), transcript variant X4, mRNA	0.00211934	1.9792
MPF_LOC101468624.1.1	XM_004566102.1 PREDICTED: Maylandia zebra charged multivesicular body protein 1a-like (LOC101468624), mRNA	0.00221909	1.95021
MPF_LOC101161271.4.4	XM_004079586.1 PREDICTED: Oryzias latipes Fc receptor-like B-like (LOC101161271), mRNA	0.0150064	1.94064
MPF_contig_028781		0.00239278	1.92757
MPF_LOC101465736.1.3	XM_004549136.1 PREDICTED: Maylandia zebra solute carrier family 45 member 4-like (LOC101465736), mRNA	0.00788502	1.92728
MPF_PCGF1.2.2	PCGF1_DANRE (sp|Q7ZYZ7) Polycomb group RING finger protein 1 OS=Danio rerio GN=pcgf1 PE=3 SV=1	0.0261378	1.92677
MPF_contig_036778	XM_004568351.1 PREDICTED: Maylandia zebra protein kinase C beta type-like (LOC101478005), transcript variant X1, mRNA	0.00346444	1.89857
MPF_LOC101469943.2.2	XM_004576438.1 PREDICTED: Maylandia zebra translocon-associated protein subunit alpha-like (LOC101469943), transcript variant X3, mRNA	0.00236964	1.89803
MPF_contig_048609		0.00236964	1.88751
MPF_UNC89.3.3	UNC89_CAEEL (sp|O01761) Muscle M-line assembly protein unc-89 OS=Caenorhabditis elegans GN=unc-89 PE=1 SV=3	0.00161805	1.88182
MPF_contig_000405		0.00743312	1.88075
MPF_LOC101062260.2.2	XP_003970925.1 PREDICTED: calcium/calmodulin-dependent protein kinase type II subunit alpha-like [Takifugu rubripes]	3.40003e-05	1.87646
MPF_LOC100704617.1.1	XM_003448236.1 PREDICTED: Oreochromis niloticus putative protein 2-like (LOC100704617), mRNA	0.00469753	1.86625
MPF_LOC100711789.9.22	XP_003457783.1 PREDICTED: neural cell adhesion molecule 2-like [Oreochromis niloticus]	0.0019489	1.85616
MPF_contig_044649		0.0165788	1.8547
MPF_LOC101472722.1.1	XM_004549929.1 PREDICTED: Maylandia zebra zinc finger protein 703-like (LOC101472722), mRNA	0.000641327	1.84775
MPF_NEMVEDRAFT_V1G245263.1.1	XP_001629004.1 predicted protein [Nematostella vectensis]	0.00236964	1.81726
MPF_LOC101160526.1.1	XM_004083816.1 PREDICTED: Oryzias latipes zinc finger protein 395-like (LOC101160526), mRNA	0.0439733	1.78692
MPF_LOC101466800.1.1	XM_004549803.1 PREDICTED: Maylandia zebra kynurenine--oxoglutarate transaminase 1-like (LOC101466800), mRNA	0.0141942	1.76445
MPF_RS17.23.23	RS17_ICTPU (sp|Q90YQ6) 40S ribosomal protein S17 OS=Ictalurus punctatus GN=rps17 PE=2 SV=3	0.00135207	1.76328
MPF_contig_022452		0.00305899	1.75593
MPF_LOC100698039.1.1	XP_003443173.1 PREDICTED: cleavage and polyadenylation specificity factor subunit 4-like [Oreochromis niloticus]	0.00565629	1.75182
MPF_LOC100698625.6.22	XM_003456694.1 PREDICTED: Oreochromis niloticus protein NLRC3-like (LOC100698625), mRNA	0.0359014	1.726
MPF_LOC100698511.1.1	XP_003453540.1 PREDICTED: protein FAM46A-like [Oreochromis niloticus]	0.0100857	1.72083
MPF_contig_036137		0.0331217	1.695
MPF_LOC101155681.1.1	XP_004069346.1 PREDICTED: uncharacterized protein LOC101155681 [Oryzias latipes]	0.000548015	1.64329
MPF_contig_037954		0.000353001	1.63707
MPF_contig_008939	XM_004563260.1 PREDICTED: Maylandia zebra spermatogenesis-associated protein 13-like (LOC101487877), transcript variant X4, mRNA	0.00211934	1.6239
MPF_LOC101169978.1.1	XP_004079878.1 PREDICTED: Y+L amino acid transporter 1-like [Oryzias latipes]	0.0129067	1.61605
MPF_LOC100692526.3.4	XP_003445246.1 PREDICTED: NADH dehydrogenase [ubiquinone] 1 alpha subcomplex subunit 1-like isoform 1 [Oreochromis niloticus] ref|XP_003445247.1| PREDICTED: NADH dehydrogenase [ubiquinone] 1 alpha subcomplex subunit 1-like isoform 2 [Oreochromis niloticus]	0.00431645	1.60455
MPF_PTPRF.1.1	PTPRF_DANRE (sp|A4IFW2) Receptor-type tyrosine-protein phosphatase F OS=Danio rerio GN=ptprf PE=2 SV=1	0.00322409	1.5796
MPF_LOC101075011.4.5	XM_003966867.1 PREDICTED: Takifugu rubripes collagen alpha-5(IV) chain-like (LOC101075011), mRNA	0.0178438	1.49224
MPF_LOC101471603.2.2	XM_004562392.1 PREDICTED: Maylandia zebra MAGUK p55 subfamily member 2-like (LOC101471603), mRNA	0.0046055	1.48264
MPF_LOC101483625.1.2	XM_004543147.1 PREDICTED: Maylandia zebra transcriptional enhancer factor TEF-1-like (LOC101483625), transcript variant X3, mRNA	0.00429194	1.47748
MPF_LOC100708882.1.1	XM_003443830.1 PREDICTED: Oreochromis niloticus transcriptional enhancer factor TEF-3-like (LOC100708882), mRNA	0.0137352	1.47146
MPF_TEAD1.1.1	XM_004593777.1 PREDICTED: Ochotona princeps TEA domain family member 1 (SV40 transcriptional enhancer factor) (TEAD1), transcript variant X2, mRNA	0.009477	1.45822
MPF_LOC100712501.1.3	XM_003457496.1 PREDICTED: Oreochromis niloticus coxsackievirus and adenovirus receptor homolog (LOC100712501), mRNA	0.000138241	1.4568
MPF_contig_030303		0.000641327	1.44913
MPF_LOC100711789.8.22	XP_003457783.1 PREDICTED: neural cell adhesion molecule 2-like [Oreochromis niloticus]	0.000350303	1.41771
MPF_LOC101473661.1.1	XM_004568055.1 PREDICTED: Maylandia zebra RNA-binding motif, single-stranded-interacting protein 3-like (LOC101473661), transcript variant X2, mRNA	0.00572553	1.41601
MPF_LOC100692526.1.4	XM_003445199.1 PREDICTED: Oreochromis niloticus NADH dehydrogenase [ubiquinone] 1 alpha subcomplex subunit 1-like, transcript variant 2 (LOC100692526), mRNA	0.00355884	1.38341
MPF_PDE1A.1.1	XP_003449629.1 PREDICTED: calcium/calmodulin-dependent 3',5'-cyclic nucleotide phosphodiesterase 1A [Oreochromis niloticus]	0.0309866	1.37558
MPF_LOC101479843.1.1	XM_004539077.1 PREDICTED: Maylandia zebra mitochondrial dicarboxylate carrier-like (LOC101479843), mRNA	0.00185286	1.35168
MPF_LOC101471273.1.2	XM_004574292.1 PREDICTED: Maylandia zebra dapper homolog 1-like (LOC101471273), mRNA	0.0127645	1.35141
MPF_LOC101477479.1.1	XM_004555047.1 PREDICTED: Maylandia zebra MOB kinase activator 3C-like (LOC101477479), transcript variant X2, mRNA	0.0316693	1.34485
MPF_LOC100711789.2.22	XP_003457783.1 PREDICTED: neural cell adhesion molecule 2-like [Oreochromis niloticus]	0.0140252	1.33288
MPF_contig_016692		0.00230757	1.3278
MPF_CSL2.1.2	CSL2_ONCKE (sp|P86178) L-rhamnose-binding lectin CSL2 OS=Oncorhynchus keta PE=1 SV=1	0.0123479	1.31432
MPF_BT2A3.1.1	BT2A3_HUMAN (sp|Q96KV6) Putative butyrophilin subfamily 2 member A3 OS=Homo sapiens GN=BTN2A3P PE=5 SV=2	0.0121791	1.3106
MPF_LOC101155645.2.2	XP_004081328.1 PREDICTED: villin-1-like [Oryzias latipes]	0.00590748	1.30024
MPF_LOC101071192.1.1	XM_003962722.1 PREDICTED: Takifugu rubripes grainyhead-like protein 3 homolog (LOC101071192), mRNA	0.0214682	1.29954
MPF_EIF4A1.2.3	XM_003458919.1 PREDICTED: Oreochromis niloticus eukaryotic translation initiation factor 4A1 (EIF4A1), mRNA	0.0105732	1.2877
MPF_TBB7.1.1	[BBH] TBB7_CHICK (sp|P09244) Tubulin beta-7 chain OS=Gallus gallus PE=2 SV=1	0.00127805	1.28248
MPF_LOC101468190.1.2	XM_004550947.1 PREDICTED: Maylandia zebra cell adhesion molecule 4-like (LOC101468190), transcript variant X4, mRNA	0.0100852	1.27886
MPF_LOC101475031.1.1	XM_004547318.1 PREDICTED: Maylandia zebra sperm-tail PG-rich repeat-containing protein 2-like (LOC101475031), mRNA	0.0252651	1.27296
MPF_LOC101478741.2.2	XM_004567788.1 PREDICTED: Maylandia zebra CTD small phosphatase-like protein 2-like (LOC101478741), mRNA	0.00234333	1.26918
MPF_LOC101487341.2.3	XM_004547358.1 PREDICTED: Maylandia zebra bladder cancer-associated protein-like (LOC101487341), transcript variant X2, mRNA	0.00901333	1.25514
MPF_contig_018475		0.000641327	1.24753
MPF_contig_012534		0.0493658	1.24132
MPF_LOC101479311.1.1	XM_004547986.1 PREDICTED: Maylandia zebra polypeptide N-acetylgalactosaminyltransferase 12-like (LOC101479311), mRNA	0.0161053	1.23893
MPF_LOC101468018.7.7	XM_004558976.1 PREDICTED: Maylandia zebra dystroglycan-like (LOC101468018), transcript variant X3, mRNA	0.00236964	1.23295
MPF_contig_049139		0.0181997	1.23288
MPF_LOC101469089.4.8	XM_004575775.1 PREDICTED: Maylandia zebra ubiquitin-40S ribosomal protein S27a-like (LOC101469089), mRNA	0.0262045	1.22272
MPF_contig_012824		0.0403579	1.19547
MPF_LOC100711789.3.22	XP_003457783.1 PREDICTED: neural cell adhesion molecule 2-like [Oreochromis niloticus]	0.0011134	1.18829
MPF_LOC100704882.1.2	XP_003447460.1 PREDICTED: bromodomain adjacent to zinc finger domain protein 2B-like [Oreochromis niloticus]	0.0462922	1.18369
MPF_LOC100709351.7.10	XM_003449499.1 PREDICTED: Oreochromis niloticus integral membrane protein 2B-like (LOC100709351), mRNA	0.013941	1.17937
MPF_LOC101477102.1.1	XM_004575966.1 PREDICTED: Maylandia zebra eukaryotic initiation factor 4A-II-like (LOC101477102), transcript variant X1, mRNA	0.0137352	1.17304
MPF_LOC101075011.1.5	XM_003966867.1 PREDICTED: Takifugu rubripes collagen alpha-5(IV) chain-like (LOC101075011), mRNA	0.00126273	1.16686
MPF_LOC101474632.2.2	XM_004566302.1 PREDICTED: Maylandia zebra integral membrane protein 2B-like (LOC101474632), transcript variant X2, mRNA	0.0220721	1.14783
MPF_LOC100696573.1.4	XM_003458226.1 PREDICTED: Oreochromis niloticus E3 ubiquitin/ISG15 ligase TRIM25-like (LOC100696573), mRNA	0.0352628	1.11523
MPF_LOC100692711.1.1	XP_003447247.1 PREDICTED: apolipoprotein A-I-binding protein-like [Oreochromis niloticus]	0.0218151	1.09953
MPF_contig_009643		0.0141942	1.09112
MPF_LOC101476415.1.1	XM_004548724.1 PREDICTED: Maylandia zebra prostacyclin synthase-like (LOC101476415), mRNA	0.0230985	1.07458
MPF_contig_005144		0.0262045	1.03841
MPF_LOC100709038.4.4	XM_003439572.1 PREDICTED: Oreochromis niloticus liprin-beta-2-like (LOC100709038), mRNA	0.0291589	1.01362
MPF_LOC100710673.7.7	XM_003447676.1 PREDICTED: Oreochromis niloticus 60S ribosomal protein L22-like (LOC100710673), mRNA	0.00888001	1.01109
MPF_LOC100709038.2.4	XM_003439572.1 PREDICTED: Oreochromis niloticus liprin-beta-2-like (LOC100709038), mRNA	0.0252094	1.00814
MPF_LOC100704735.1.2	XP_003457359.1 PREDICTED: ICOS ligand-like [Oreochromis niloticus]	0.00219279	1.00622
MPF_contig_016535		0.0222944	1.0055
MPF_LOC101162073.1.1	XM_004079022.1 PREDICTED: Oryzias latipes protein C21orf2-like (LOC101162073), mRNA	0.00687084	0.988594
MPF_LOC101482296.2.3	XM_004546497.1 PREDICTED: Maylandia zebra transmembrane protein 56-B-like (LOC101482296), transcript variant X2, mRNA	0.00185286	0.979393
MPF_LOC101076755.1.1	XM_003972682.1 PREDICTED: Takifugu rubripes CUGBP Elav-like family member 2-like, transcript variant 1 (LOC101076755), mRNA	0.0463368	0.973568
MPF_LOC101487985.1.1	XM_004543063.1 PREDICTED: Maylandia zebra E3 ubiquitin-protein ligase NEDD4-like (LOC101487985), transcript variant X1, mRNA	0.0368968	0.969821
MPF_LOC100704613.1.1	XM_003447242.1 PREDICTED: Oreochromis niloticus transmembrane protein 170B-like (LOC100704613), mRNA	0.0121791	0.952574
MPF_LOC101476111.3.3	XM_004546755.1 PREDICTED: Maylandia zebra serine/threonine-protein kinase OSR1-like (LOC101476111), mRNA	0.0493658	0.948996
MPF_contig_014271	XM_004552647.1 PREDICTED: Maylandia zebra muscleblind-like protein 2a-like (LOC101474967), transcript variant X10, mRNA	0.0368968	0.923156
MPF_CYYR1.8.19	NM_212882.1 Danio rerio cysteine and tyrosine-rich protein 1 (cyyr1), mRNA gb|BC066606.1| Danio rerio cysteine and tyrosine-rich protein 1, mRNA (cDNA clone MGC:77252 IMAGE:6963826), complete cds	0.014887	0.911078
MPF_contig_022063		0.00705551	0.905354
MPF_LOC101482280.1.1	XM_004542676.1 PREDICTED: Maylandia zebra protein phosphatase 1 regulatory subunit 7-like (LOC101482280), mRNA	0.0366458	0.903254
MPF_LOC100701098.1.1	XM_003446807.1 PREDICTED: Oreochromis niloticus superoxide dismutase [Cu-Zn]-like (LOC100701098), mRNA	0.010188	0.901227
MPF_LOC100689895.10.13	XP_003459184.1 PREDICTED: coxsackievirus and adenovirus receptor homolog [Oreochromis niloticus]	0.0259308	0.899793
MPF_LOC101158586.1.1	XM_004086364.1 PREDICTED: Oryzias latipes COMM domain-containing protein 7-like (LOC101158586), mRNA	0.000694891	0.884599
MPF_MUC18.1.2	MUC18_RAT (sp|Q9EPF2) Cell surface glycoprotein MUC18 OS=Rattus norvegicus GN=Mcam PE=1 SV=2	0.0272926	0.875081
MPF_LOC101482845.4.5	XM_004538718.1 PREDICTED: Maylandia zebra regulating synaptic membrane exocytosis protein 1-like (LOC101482845), mRNA	0.0338472	0.861277
MPF_LOC100711031.2.4	XM_003445679.1 PREDICTED: Oreochromis niloticus BCL2/adenovirus E1B 19 kDa protein-interacting protein 3-like (LOC100711031), mRNA	0.0483367	0.858692
MPF_ATF1A.1.1	ATF1A_DANRE (sp|A3KNL5) ATPase inhibitor A, mitochondrial OS=Danio rerio GN=atpif1 PE=2 SV=1	0.0224276	0.857553
MPF_contig_035679	WP_002494948.1 Gram-positive signal peptide protein, YSIRK family, partial [Staphylococcus epidermidis]	0.0180562	0.856666
MPF_LOC100692372.1.1	XM_003453719.1 PREDICTED: Oreochromis niloticus serine/threonine/tyrosine-interacting-like protein 1-like (LOC100692372), mRNA	0.00705551	0.853125
MPF_LOC100709659.1.5	XM_003459501.1 PREDICTED: Oreochromis niloticus hypothetical protein LOC100709659 (LOC100709659), mRNA	0.00888001	0.852011
MPF_contig_018509		0.0391009	0.841848
MPF_LOC101480816.1.2	XM_004562059.1 PREDICTED: Maylandia zebra breast cancer anti-estrogen resistance protein 3-like (LOC101480816), transcript variant X3, mRNA	0.00830285	0.8374
MPF_LOC100711616.1.1	XP_003457621.1 PREDICTED: rho guanine nucleotide exchange factor 2-like [Oreochromis niloticus]	0.00264314	0.822734
MPF_LOC101465583.2.7	XM_004562463.1 PREDICTED: Maylandia zebra histone H3.3-like (LOC101465583), mRNA	0.0117011	0.820898
MPF_LOC100706345.1.1	XP_003438270.1 PREDICTED: nephrocystin-1-like [Oreochromis niloticus]	0.0321548	0.81713
MPF_MUC18.2.2	MUC18_HUMAN (sp|P43121) Cell surface glycoprotein MUC18 OS=Homo sapiens GN=MCAM PE=1 SV=2	0.0180562	0.812971
MPF_LOC101476898.4.4	XM_004576052.1 PREDICTED: Maylandia zebra microsomal glutathione S-transferase 1-like (LOC101476898), transcript variant X2, mRNA	0.00202529	0.800208
MPF_LSS.1.1	XP_003458413.1 PREDICTED: lanosterol synthase isoform 1 [Oreochromis niloticus]	0.0419973	0.797487
MPF_LOC101474967.2.3	XM_004552650.1 PREDICTED: Maylandia zebra muscleblind-like protein 2a-like (LOC101474967), transcript variant X13, mRNA	0.0265703	0.797107
MPF_LOC100707856.1.1	XP_003458866.1 PREDICTED: transforming growth factor beta-2-like [Oreochromis niloticus]	0.0400537	0.795743
MPF_contig_016233	XM_004575756.1 PREDICTED: Maylandia zebra reticulon-4-like (LOC101464890), transcript variant X2, mRNA	0.000899717	0.783746
MPF_contig_022012		0.010382	0.77422
MPF_contig_037497		0.0310238	0.771955
MPF_LOC101480422.1.1	XM_004539079.1 PREDICTED: Maylandia zebra tubulin beta-4B chain-like (LOC101480422), mRNA	0.0180691	0.768163
MPF_contig_020169		0.00211934	0.754436
MPF_LOC101467334.2.2	XM_004565719.1 PREDICTED: Maylandia zebra endophilin-A3-like (LOC101467334), transcript variant X1, mRNA	0.00742931	0.751555
MPF_contig_043816		0.00211934	0.746474
MPF_LOC101079355.1.1	XP_003963369.1 PREDICTED: plakophilin-1-like [Takifugu rubripes]	0.0138449	0.741435
MPF_LOC100705304.1.1	XP_003441119.1 PREDICTED: monoacylglycerol lipase ABHD12-like [Oreochromis niloticus]	0.0355896	0.738647
MPF_LOC100710945.1.1	XM_003449087.1 PREDICTED: Oreochromis niloticus interferon-induced protein 44-like (LOC100710945), mRNA	0.0121791	0.722237
MPF_LOC100690684.1.1	XP_003456227.1 PREDICTED: protein FAM173B-like [Oreochromis niloticus]	0.0141769	0.721014
MPF_contig_030312		0.0453436	0.719449
MPF_LOC101473204.1.1	XM_004569842.1 PREDICTED: Maylandia zebra DNA-binding protein SATB2-like (LOC101473204), transcript variant X3, mRNA	0.049836	0.709837
MPF_LOC101481610.1.4	XM_004568272.1 PREDICTED: Maylandia zebra tetraspanin-9-like (LOC101481610), transcript variant X4, mRNA	0.0181997	0.693211
MPF_LOC101465583.1.7	XM_004562463.1 PREDICTED: Maylandia zebra histone H3.3-like (LOC101465583), mRNA	0.0419924	0.661593
MPF_LOC100706422.1.5	XM_003455990.1 PREDICTED: Oreochromis niloticus trifunctional purine biosynthetic protein adenosine-3-like (LOC100706422), mRNA	0.0463368	0.647942
MPF_LOC101465489.1.1	XM_004561177.1 PREDICTED: Maylandia zebra disintegrin and metalloproteinase domain-containing protein 12-like (LOC101465489), mRNA	0.0264524	0.639828
MPF_LOC101465885.1.2	XM_004539025.1 PREDICTED: Maylandia zebra UPF0390 protein zgc136864-like (LOC101465885), mRNA	0.00897921	0.638293
MPF_LOC101075645.1.1	XP_003978839.1 PREDICTED: alpha-1-antitrypsin homolog [Takifugu rubripes]	0.0228446	0.638271
MPF_contig_047563		0.030467	0.607015
MPF_LOC100702553.2.4	XP_003450101.1 PREDICTED: hypothetical protein LOC100702553 [Oreochromis niloticus]	0.0138192	0.597064
MPF_LOC100695025.1.1	XM_003443862.1 PREDICTED: Oreochromis niloticus CTD small phosphatase-like protein 2-A-like, transcript variant 1 (LOC100695025), mRNA	0.0355896	0.579949
MPF_LOC101476898.1.4	XM_004576052.1 PREDICTED: Maylandia zebra microsomal glutathione S-transferase 1-like (LOC101476898), transcript variant X2, mRNA	0.0462922	0.564998
MPF_contig_028528		0.0327375	0.540715
MPF_LOC100705178.1.2	XP_003453898.1 PREDICTED: iron-sulfur cluster assembly enzyme ISCU, mitochondrial-like [Oreochromis niloticus]	0.0213755	0.515572
MPF_contig_004526		0.0295917	0.514967
MPF_LOC101471138.1.1	XM_004565562.1 PREDICTED: Maylandia zebra zinc finger E-box-binding homeobox 1-like (LOC101471138), transcript variant X2, mRNA	0.0480638	0.463832
MPF_contig_010528		0.0218151	0.409037
MPF_LOC101464890.4.8	XM_004575765.1 PREDICTED: Maylandia zebra reticulon-4-like (LOC101464890), transcript variant X11, mRNA	0.0365291	0.404764
MPF_contig_002956		0.00369621	0.393259
MPF_contig_012766		0.0433068	0.352491

## Sheet: F1
Genes up regulatad in F1 population
Phylofish Gene ID	Gene Description	FDR (p-value)	Log2 FC
MPF_contig_002641		0.000469072	-7.08324
MPF_LOC101485591.1.2	XM_004542689.1 PREDICTED: Maylandia zebra period circadian protein homolog 2-like (LOC101485591), transcript variant X1, mRNA	2.19435e-14	-5.6895
MPF_contig_028308		0.000694891	-4.87735
MPF_LOC100692784.3.3	XP_003440743.1 PREDICTED: iodotyrosine dehalogenase 1-like [Oreochromis niloticus]	0.00161805	-4.62103
MPF_NIBL1.1.1	NIBL1_MOUSE (sp|Q8R1F1) Niban-like protein 1 OS=Mus musculus GN=Fam129b PE=1 SV=2	0.00876212	-4.04734
MPF_LOC100706791.1.1	XM_003459845.1 PREDICTED: Oreochromis niloticus centrosomal protein POC5-like (LOC100706791), mRNA	3.09026e-07	-3.46212
MPF_LOC101463763.2.2	XM_004538649.1 PREDICTED: Maylandia zebra U2 small nuclear ribonucleoprotein B''-like (LOC101463763), transcript variant X3, mRNA	0.000827937	-3.45238
MPF_LOC100692490.4.4	XM_003457423.1 PREDICTED: Oreochromis niloticus 60S ribosomal protein L37a-like (LOC100692490), mRNA	1.69896e-07	-3.01205
MPF_BT3A2.1.1	BT3A2_HUMAN (sp|P78410) Butyrophilin subfamily 3 member A2 OS=Homo sapiens GN=BTN3A2 PE=1 SV=2	0.00743312	-2.91507
MPF_LOC100698021.1.1	XP_003439831.1 PREDICTED: proproteinase E-like [Oreochromis niloticus]	0.0218151	-2.83265
MPF_LOC101476648.1.1	XM_004538345.1 PREDICTED: Maylandia zebra chondroitin sulfate proteoglycan 4-like (LOC101476648), transcript variant X1, mRNA	0.00116209	-2.82758
MPF_LOC101471584.1.1	XM_004556335.1 PREDICTED: Maylandia zebra cytosolic carboxypeptidase 4-like (LOC101471584), mRNA	0.0056366	-2.70325
MPF_LOC100702327.1.1	XM_003459619.1 PREDICTED: Oreochromis niloticus hypothetical protein LOC100702327 (LOC100702327), mRNA	0.00572553	-2.65354
MPF_contig_034129		0.00728015	-2.64364
MPF_LOC101485836.1.2	XM_004559956.1 PREDICTED: Maylandia zebra muscle M-line assembly protein unc-89-like (LOC101485836), transcript variant X1, mRNA	0.000635732	-2.5802
MPF_LOC101485836.2.2	XM_004559956.1 PREDICTED: Maylandia zebra muscle M-line assembly protein unc-89-like (LOC101485836), transcript variant X1, mRNA	0.000379323	-2.55769
MPF_contig_037677		1.26728e-05	-2.40876
MPF_LOC101472409.2.3	XM_004570385.1 PREDICTED: Maylandia zebra formin-2-like (LOC101472409), mRNA	0.00603364	-2.39907
MPF_contig_037687		7.32184e-05	-2.32368
MPF_LOC100709771.1.1	XP_003443373.1 PREDICTED: insulin-like growth factor-binding protein 2-B-like [Oreochromis niloticus]	0.0419973	-2.2845
MPF_CXAR.1.5	CXAR_DANRE (sp|Q90Y50) Coxsackievirus and adenovirus receptor homolog OS=Danio rerio GN=cxadr PE=2 SV=1	0.00183979	-2.27229
MPF_LOC101481486.1.2	XM_004563678.1 PREDICTED: Maylandia zebra MARCKS-related protein-like (LOC101481486), mRNA	0.0165673	-2.23468
MPF_LOC101482128.1.2	XM_004574739.1 PREDICTED: Maylandia zebra MARCKS-related protein-like (LOC101482128), mRNA	0.0272439	-2.19085
MPF_LOC101073761.1.2	XP_003972246.1 PREDICTED: malate dehydrogenase, cytoplasmic-like [Takifugu rubripes]	0.00185286	-2.14531
MPF_LOC101486920.1.1	XM_004539290.1 PREDICTED: Maylandia zebra NACHT, LRR and PYD domains-containing protein 12-like (LOC101486920), mRNA	0.00800068	-2.11889
MPF_LOC100690589.3.3	XP_003452783.1 PREDICTED: hypothetical protein LOC100690589 [Oreochromis niloticus]	0.00211934	-2.07028
MPF_LOC100705145.1.1	XM_003445077.1 PREDICTED: Oreochromis niloticus phenylserine dehydratase-like (LOC100705145), mRNA	7.03649e-05	-2.04108
MPF_LOC101483197.2.8	XM_004575580.1 PREDICTED: Maylandia zebra NACHT, LRR and PYD domains-containing protein 12-like (LOC101483197), mRNA	0.0072871	-2.0167
MPF_LOC101479129.2.2	XM_004572164.1 PREDICTED: Maylandia zebra collagen alpha-3(VI) chain-like (LOC101479129), mRNA	0.0252094	-2.00876
MPF_LOC101475558.1.3	XM_004575961.1 PREDICTED: Maylandia zebra pleckstrin homology domain-containing family A member 6-like (LOC101475558), mRNA	0.00171196	-1.97809
MPF_LOC100693266.1.1	XP_003449905.1 PREDICTED: N-lysine methyltransferase SMYD2-like [Oreochromis niloticus]	0.00125136	-1.95402
MPF_contig_002474		0.00165662	-1.9009
MPF_LOC101467899.2.2	XM_004576429.1 PREDICTED: Maylandia zebra uro-adherence factor A-like (LOC101467899), mRNA	0.033482	-1.87378
MPF_LOC100700049.1.1	XM_003456130.1 PREDICTED: Oreochromis niloticus phosphatidylinositol-glycan biosynthesis class W protein-like (LOC100700049), mRNA	0.0220721	-1.78641
MPF_LOC100693306.12.13	XP_003458501.1 PREDICTED: protein NLRC3-like [Oreochromis niloticus]	0.00901333	-1.78294
MPF_LOC100707240.2.2	XP_003459468.1 PREDICTED: ATPase family AAA domain-containing protein 2-like [Oreochromis niloticus]	0.009477	-1.75485
MPF_LOC101471998.1.1	XM_004540134.1 PREDICTED: Maylandia zebra MFS-type transporter SLC18B1-like (LOC101471998), mRNA	0.000118017	-1.73249
MPF_LOC101468524.2.2	XM_004540307.1 PREDICTED: Maylandia zebra transcription factor Sp3-like (LOC101468524), transcript variant X2, mRNA	0.0218151	-1.71355
MPF_LOC101169532.11.45	XP_004070110.1 PREDICTED: RNA-directed DNA polymerase from mobile element jockey-like [Oryzias latipes]	0.000958701	-1.69793
MPF_LOC101477465.2.3	XM_004574488.1 PREDICTED: Maylandia zebra NACHT, LRR and PYD domains-containing protein 3-like (LOC101477465), mRNA	3.40376e-07	-1.69135
MPF_LOC101167235.2.2	XP_004078642.1 PREDICTED: putative ferric-chelate reductase 1-like [Oryzias latipes]	0.00897921	-1.67774
MPF_contig_044670		5.75422e-07	-1.67369
MPF_ATAD2.2.2	ATAD2_PONAB (sp|Q5RDX4) ATPase family AAA domain-containing protein 2 OS=Pongo abelii GN=ATAD2 PE=2 SV=1	0.00358477	-1.66888
MPF_LOC100690779.1.2	XM_003457973.1 PREDICTED: Oreochromis niloticus formimidoyltransferase-cyclodeaminase-like (LOC100690779), mRNA	0.0346918	-1.65922
MPF_LOC100693306.3.13	XP_003458501.1 PREDICTED: protein NLRC3-like [Oreochromis niloticus]	0.0150968	-1.64099
MPF_LOC101472196.2.3	XM_004543012.1 PREDICTED: Maylandia zebra obscurin-like (LOC101472196), mRNA	0.00325415	-1.62993
MPF_LOC101482434.3.5	XM_004575658.1 PREDICTED: Maylandia zebra protein NLRC3-like (LOC101482434), mRNA	0.0018561	-1.62744
MPF_contig_017105		0.000772101	-1.61677
MPF_LOC100705728.13.17	XM_003459563.1 PREDICTED: Oreochromis niloticus zinc finger protein RFP-like (LOC100705728), mRNA	0.0362575	-1.60293
MPF_LOC101482877.1.1	XM_004569602.1 PREDICTED: Maylandia zebra neuroblast differentiation-associated protein AHNAK-like (LOC101482877), transcript variant X1, mRNA	0.0419973	-1.60206
MPF_LOC101160029.2.2	XM_004081671.1 PREDICTED: Oryzias latipes uncharacterized LOC101160029 (LOC101160029), mRNA	0.0222944	-1.59113
MPF_LOC100706439.1.2	XM_003459417.1 PREDICTED: Oreochromis niloticus kinesin-like protein KIF1C-like (LOC100706439), mRNA	0.00901333	-1.58017
MPF_LOC101470765.1.1	XM_004542729.1 PREDICTED: Maylandia zebra protein SSXT-like (LOC101470765), transcript variant X4, mRNA	0.000669212	-1.5683
MPF_contig_033809		2.32223e-05	-1.55505
MPF_LOC101480481.1.1	XM_004573155.1 PREDICTED: Maylandia zebra DNA repair protein XRCC3-like (LOC101480481), transcript variant X2, mRNA	0.0493658	-1.5437
MPF_LOC101481352.2.3	XM_004574885.1 PREDICTED: Maylandia zebra kinesin-like protein KIF1C-like (LOC101481352), transcript variant X2, mRNA	0.00851206	-1.54247
MPF_LOC101472196.3.3	XM_004543012.1 PREDICTED: Maylandia zebra obscurin-like (LOC101472196), mRNA	0.00249252	-1.53483
MPF_ZC3HD.1.3	ZC3HD_HUMAN (sp|Q5T200) Zinc finger CCCH domain-containing protein 13 OS=Homo sapiens GN=ZC3H13 PE=1 SV=1	0.0483367	-1.53083
MPF_PTPRT.1.1	XM_003447691.1 PREDICTED: Oreochromis niloticus protein tyrosine phosphatase, receptor type, T (PTPRT), mRNA	0.00121445	-1.52957
MPF_AHNK.15.22	AHNK_HUMAN (sp|Q09666) Neuroblast differentiation-associated protein AHNAK OS=Homo sapiens GN=AHNAK PE=1 SV=2	0.0168737	-1.52808
MPF_contig_049067		0.0351052	-1.52425
MPF_LOC101471516.1.1	XM_004565382.1 PREDICTED: Maylandia zebra serine/threonine-protein kinase OSR1-like (LOC101471516), mRNA	0.003753	-1.49471
MPF_LOC101167377.1.1	XP_004073716.1 PREDICTED: snRNA-activating protein complex subunit 1-like [Oryzias latipes]	0.00237175	-1.45561
MPF_LOC101465583.5.7	XM_004562463.1 PREDICTED: Maylandia zebra histone H3.3-like (LOC101465583), mRNA	0.00603364	-1.38649
MPF_LOC100701598.3.6	XM_003458636.1 PREDICTED: Oreochromis niloticus protein NLRC3-like (LOC100701598), mRNA	0.0130338	-1.38473
MPF_LOC101483197.6.8	XM_004575580.1 PREDICTED: Maylandia zebra NACHT, LRR and PYD domains-containing protein 12-like (LOC101483197), mRNA	0.00885828	-1.3659
MPF_RU17.1.1	RU17_DICDI (sp|Q55FQ0) U1 small nuclear ribonucleoprotein 70 kDa OS=Dictyostelium discoideum GN=snrnp70 PE=3 SV=1	0.00431645	-1.34679
MPF_SC4AB.3.3	SC4AB_DANRE (sp|Q20JQ7) Sodium channel protein type 4 subunit alpha B OS=Danio rerio GN=scn4ab PE=2 SV=1	0.0419973	-1.34077
MPF_contig_042113	XM_004569199.1 PREDICTED: Maylandia zebra eyes absent homolog 3-like (LOC101469709), transcript variant X1, mRNA	0.00687084	-1.33894
MPF_LOC101469709.1.2	XM_004569200.1 PREDICTED: Maylandia zebra eyes absent homolog 3-like (LOC101469709), transcript variant X2, mRNA	0.00742931	-1.32571
MPF_contig_038580		0.00160974	-1.32435
MPF_LOC100712218.1.1	XM_003452499.1 PREDICTED: Oreochromis niloticus potassium/sodium hyperpolarization-activated cyclic nucleotide-gated channel 4-like (LOC100712218), mRNA	0.00236964	-1.32109
MPF_LOC100703514.1.1	XM_003441827.1 PREDICTED: Oreochromis niloticus bifunctional coenzyme A synthase-like (LOC100703514), mRNA	0.0180562	-1.31789
MPF_contig_035430		0.0272401	-1.29951
MPF_LOC101474771.1.1	XM_004556969.1 PREDICTED: Maylandia zebra nuclear pore complex protein Nup98-Nup96-like (LOC101474771), mRNA	0.0201322	-1.29256
MPF_LOC101476997.1.2	XM_004552000.1 PREDICTED: Maylandia zebra microtubule-associated protein futsch-like (LOC101476997), mRNA	0.0316693	-1.25938
MPF_contig_003893		0.0379522	-1.24113
MPF_LOC100701791.2.9	XM_003459617.1 PREDICTED: Oreochromis niloticus class I histocompatibility antigen, F10 alpha chain-like (LOC100701791), mRNA	0.0453436	-1.2377
MPF_LOC101464019.2.2	XM_004550084.1 PREDICTED: Maylandia zebra protocadherin-16-like (LOC101464019), mRNA	0.0432881	-1.23478
MPF_LOC101477437.2.3	XM_004545533.1 PREDICTED: Maylandia zebra uncharacterized LOC101477437 (LOC101477437), mRNA	0.0103262	-1.22743
MPF_contig_044426		0.0213755	-1.22352
MPF_LOC101470901.4.10	XM_004574121.1 PREDICTED: Maylandia zebra 40S ribosomal protein S3-like (LOC101470901), mRNA	0.0165788	-1.2225
MPF_contig_034467	XM_004544675.1 PREDICTED: Maylandia zebra CAP-Gly domain-containing linker protein 1-like (LOC101463599), transcript variant X1, mRNA	0.0267692	-1.21856
MPF_contig_019111		0.00322409	-1.19999
MPF_contig_005001		0.0121791	-1.18997
MPF_LOC101469041.3.4	XM_004566363.1 PREDICTED: Maylandia zebra CREB-regulated transcription coactivator 3-like (LOC101469041), transcript variant X4, mRNA	0.0351052	-1.18497
MPF_LOC101468504.2.2	XM_004556227.1 PREDICTED: Maylandia zebra transmembrane protein 170A-like (LOC101468504), mRNA	0.0351052	-1.18082
MPF_LOC100702771.1.1	XP_003459231.1 PREDICTED: WD repeat-containing protein 78-like [Oreochromis niloticus]	0.00742931	-1.15613
MPF_LOC101475777.3.3	XM_004539250.1 PREDICTED: Maylandia zebra dual specificity mitogen-activated protein kinase kinase 7-like (LOC101475777), transcript variant X2, mRNA	0.0368968	-1.15229
MPF_LOC101475192.1.1	XM_004541444.1 PREDICTED: Maylandia zebra probable palmitoyltransferase ZDHHC1-like (LOC101475192), mRNA	0.0392235	-1.1273
MPF_contig_001047	XM_004559756.1 PREDICTED: Maylandia zebra vitrin-like (LOC101482458), transcript variant X1, mRNA	0.000958701	-1.12172
MPF_LOC101482619.1.3	XM_004556458.1 PREDICTED: Maylandia zebra serine/threonine-protein kinase TAO2-like (LOC101482619), transcript variant X2, mRNA	0.00866586	-1.11051
MPF_LOC101161312.2.4	XP_004071113.1 PREDICTED: tumor necrosis factor receptor superfamily member 5-like [Oryzias latipes]	0.010188	-1.10689
MPF_contig_027614		0.00236964	-1.10567
MPF_LOC100705413.1.1	XP_003445040.1 PREDICTED: protein piccolo-like [Oreochromis niloticus]	0.0419973	-1.10157
MPF_contig_043409	XM_004544675.1 PREDICTED: Maylandia zebra CAP-Gly domain-containing linker protein 1-like (LOC101463599), transcript variant X1, mRNA	0.0483259	-1.09569
MPF_LOC101482458.3.3	XM_004559758.1 PREDICTED: Maylandia zebra vitrin-like (LOC101482458), transcript variant X3, mRNA	0.00161805	-1.09208
MPF_LOC100703705.5.14	XP_003444284.1 PREDICTED: tumor necrosis factor receptor superfamily member 14-like [Oreochromis niloticus]	0.00885828	-1.08907
MPF_LOC101483148.1.1	XM_004567251.1 PREDICTED: Maylandia zebra MAGUK p55 subfamily member 7-like (LOC101483148), mRNA	0.0368968	-1.08882
MPF_contig_036824		0.00603364	-1.0741
MPF_LOC101463599.2.2	XM_004544676.1 PREDICTED: Maylandia zebra CAP-Gly domain-containing linker protein 1-like (LOC101463599), transcript variant X2, mRNA	0.0351052	-1.0739
MPF_contig_024444		0.00481309	-1.07339
MPF_LOC101470901.6.10	XM_004574121.1 PREDICTED: Maylandia zebra 40S ribosomal protein S3-like (LOC101470901), mRNA	0.0451923	-1.07237
MPF_contig_038149	XM_004554086.1 PREDICTED: Maylandia zebra nuclease-sensitive element-binding protein 1-like (LOC101465558), transcript variant X3, mRNA	0.00161732	-1.0682
MPF_contig_026589		0.0201322	-1.06763
MPF_LOC101476322.2.2	XM_004550884.1 PREDICTED: Maylandia zebra ETS domain-containing transcription factor ERF-like (LOC101476322), mRNA	0.0368968	-1.06144
MPF_LOC101466982.2.2	XM_004574455.1 PREDICTED: Maylandia zebra pyruvate dehydrogenase E1 component subunit alpha, somatic form, mitochondrial-like (LOC101466982), mRNA	0.0413788	-1.05768
MPF_SELMODRAFT_443953.1.1	XP_002978779.1 hypothetical protein SELMODRAFT_443953 [Selaginella moellendorffii]	0.000609549	-1.02984
MPF_LOC101466982.1.2	XM_004574455.1 PREDICTED: Maylandia zebra pyruvate dehydrogenase E1 component subunit alpha, somatic form, mitochondrial-like (LOC101466982), mRNA	0.0313817	-1.0283
MPF_LOC101463719.6.12	XM_004549308.1 PREDICTED: Maylandia zebra 40S ribosomal protein S3a-like (LOC101463719), mRNA	0.0084952	-1.01505
MPF_MUC14A.1.1	NP_727928.3 mucin 14A [Drosophila melanogaster]	0.0407634	-1.01169
MPF_LOC101479727.6.6	XM_004576138.1 PREDICTED: Maylandia zebra uncharacterized LOC101479727 (LOC101479727), mRNA	0.0140407	-1.01021
MPF_LOC100933241.11.24	XM_003771971.1 PREDICTED: Sarcophilus harrisii uncharacterized LOC100933241 (LOC100933241), mRNA	0.0236441	-1.00894
MPF_LOC100693188.1.1	XM_003453806.1 PREDICTED: Oreochromis niloticus hypothetical protein LOC100693188 (LOC100693188), mRNA	0.00901333	-1.00331
MPF_LOC100699383.1.6	XM_003445310.1 PREDICTED: Oreochromis niloticus translationally-controlled tumor protein homolog (LOC100699383), mRNA	0.0045533	-1.00178
MPF_G6PCA.2.1.1	NP_001157278.1 im:6895556 [Danio rerio]	0.0224276	-0.9962
MPF_LOC101076067.1.1	XP_003972813.1 PREDICTED: src substrate protein p85-like [Takifugu rubripes]	0.000153901	-0.994519
MPF_LOC101467026.1.1	XM_004563273.1 PREDICTED: Maylandia zebra X-linked interleukin-1 receptor accessory protein-like 2-like (LOC101467026), mRNA	0.0262045	-0.983329
MPF_contig_008498		0.00325415	-0.978992
MPF_LOC100712073.1.1	XM_003439241.1 PREDICTED: Oreochromis niloticus 39S ribosomal protein L15, mitochondrial-like (LOC100712073), mRNA	0.00201588	-0.975223
MPF_CCDC57.1.2	NP_001188491.1 coiled-coil domain containing 57 [Danio rerio]	0.00466445	-0.974013
MPF_LOC100697331.4.4	XM_003444214.1 PREDICTED: Oreochromis niloticus hypothetical protein LOC100697331 (LOC100697331), mRNA	0.00236964	-0.961235
MPF_contig_036627		0.00125136	-0.955627
MPF_LOC100695404.1.1	XM_003448451.1 PREDICTED: Oreochromis niloticus PDZ domain-containing protein GIPC1-like (LOC100695404), mRNA	0.00269519	-0.944345
MPF_REST.2.2	REST_DANRE (sp|Q2EI20) RE1-silencing transcription factor OS=Danio rerio GN=rest PE=2 SV=1	0.0224811	-0.942622
MPF_contig_024773		0.00355884	-0.93824
MPF_contig_028987		0.0291589	-0.936713
MPF_LOC100696573.2.4	XM_003458226.1 PREDICTED: Oreochromis niloticus E3 ubiquitin/ISG15 ligase TRIM25-like (LOC100696573), mRNA	0.0045533	-0.935842
MPF_LOC101472023.1.2	XM_004546375.1 PREDICTED: Maylandia zebra mitochondrial import inner membrane translocase subunit Tim17-B-like (LOC101472023), mRNA	0.00431645	-0.934696
MPF_contig_019268	XM_004554085.1 PREDICTED: Maylandia zebra nuclease-sensitive element-binding protein 1-like (LOC101465558), transcript variant X2, mRNA	0.0341562	-0.921589
MPF_contig_032727		0.0240541	-0.916484
MPF_LOC101468599.1.1	XM_004560177.1 PREDICTED: Maylandia zebra uncharacterized LOC101468599 (LOC101468599), mRNA	0.0143479	-0.912834
MPF_LOC100698539.1.1	XM_003459086.1 PREDICTED: Oreochromis niloticus nucleolar protein 7-like (LOC100698539), mRNA	0.0213755	-0.912762
MPF_LOC101465566.2.2	XM_004556315.1 PREDICTED: Maylandia zebra hepatocyte growth factor receptor-like (LOC101465566), transcript variant X2, mRNA	0.0321889	-0.903942
MPF_LOC101474183.2.2	XM_004569039.1 PREDICTED: Maylandia zebra cell adhesion molecule 4-like (LOC101474183), mRNA	0.0351052	-0.902435
MPF_contig_045124		0.0159541	-0.901643
MPF_contig_045852	XM_004566538.1 PREDICTED: Maylandia zebra ral GTPase-activating protein subunit alpha-2-like (LOC101468264), transcript variant X2, mRNA	0.0159541	-0.899337
MPF_LOC101474742.1.1	XM_004570733.1 PREDICTED: Maylandia zebra synaptonemal complex protein 2-like (LOC101474742), mRNA	0.0327375	-0.897513
MPF_contig_002686		0.0220721	-0.897452
MPF_contig_026772	XM_004569431.1 PREDICTED: Maylandia zebra nucleolar protein 7-like (LOC101483852), transcript variant X1, mRNA	0.0365611	-0.89449
MPF_CCDC57.2.2	NP_001188491.1 coiled-coil domain containing 57 [Danio rerio]	0.00325415	-0.873679
MPF_contig_041411		0.0467825	-0.864528
MPF_contig_026051		0.0180562	-0.841163
MPF_LOC100698929.2.2	XM_003442472.1 PREDICTED: Oreochromis niloticus E3 ubiquitin-protein ligase RNF25-like (LOC100698929), mRNA	0.0278846	-0.839776
MPF_LOC101463583.1.1	XM_004542143.1 PREDICTED: Maylandia zebra serine/threonine-protein kinase PAK 7-like (LOC101463583), transcript variant X2, mRNA	0.0315791	-0.826393
MPF_contig_046848		0.0368968	-0.81896
MPF_LOC101473264.2.2	XM_004559813.1 PREDICTED: Maylandia zebra casein kinase II subunit alpha-like (LOC101473264), transcript variant X1, mRNA	0.0420256	-0.816125
MPF_LOC101476812.1.3	XM_004575484.1 PREDICTED: Maylandia zebra DNA-directed RNA polymerase III subunit RPC8-like (LOC101476812), mRNA	0.0127645	-0.816084
MPF_contig_007520	XM_004542664.1 PREDICTED: Maylandia zebra kinesin-like protein KIF1A-like (LOC101479103), transcript variant X2, mRNA	0.0220721	-0.815536
MPF_contig_005437	XM_004542664.1 PREDICTED: Maylandia zebra kinesin-like protein KIF1A-like (LOC101479103), transcript variant X2, mRNA	0.0219524	-0.809398
MPF_contig_047310		0.00236964	-0.787585
MPF_LOC101167402.1.2	XM_004080364.1 PREDICTED: Oryzias latipes uncharacterized LOC101167402 (LOC101167402), mRNA	0.0140787	-0.784038
MPF_LOC101475525.4.5	XM_004547130.1 PREDICTED: Maylandia zebra RING finger protein 165-like (LOC101475525), transcript variant X5, mRNA	0.0245937	-0.783926
MPF_IFIT5.4.9	NM_001142188.1 Xenopus (Silurana) tropicalis interferon-induced protein with tetratricopeptide repeats 5 (ifit5), mRNA gb|BC168560.1| Xenopus tropicalis cDNA clone MGC:184922 IMAGE:7678513, complete cds	0.000958701	-0.75997
MPF_contig_014481		0.0213004	-0.753658
MPF_LOC101474701.1.2	XM_004555778.1 PREDICTED: Maylandia zebra histone H2A.V-like (LOC101474701), mRNA	0.0110584	-0.753546
MPF_contig_027257		0.0218151	-0.753195
MPF_LOC101073532.1.2	XM_003970121.1 PREDICTED: Takifugu rubripes mid1-interacting protein 1-like (LOC101073532), mRNA	0.0132602	-0.750937
MPF_contig_029749		0.00461585	-0.743032
MPF_BTNL2.1.7	BTNL2_HUMAN (sp|Q9UIR0) Butyrophilin-like protein 2 OS=Homo sapiens GN=BTNL2 PE=2 SV=1	0.0252094	-0.742585
MPF_LOC101158032.1.2	XM_004073072.1 PREDICTED: Oryzias latipes ubiquitin-conjugating enzyme E2 A-like, transcript variant 1 (LOC101158032), mRNA	0.0331684	-0.733241
MPF_contig_037127	XM_004550664.1 PREDICTED: Maylandia zebra afadin-like (LOC101467084), transcript variant X1, mRNA	0.029697	-0.725625
MPF_LOC100699424.5.7	XM_003455807.1 PREDICTED: Oreochromis niloticus deleted in malignant brain tumors 1 protein-like (LOC100699424), mRNA	0.0462922	-0.709228
MPF_contig_025802		0.0196496	-0.706998
MPF_contig_005296		0.0460825	-0.699344
MPF_LOC101477400.4.4	XM_004538536.1 PREDICTED: Maylandia zebra cyclin-G2-like (LOC101477400), mRNA	0.0291589	-0.679345
MPF_contig_036844		0.0415727	-0.677554
MPF_contig_032700		0.0272401	-0.671203
MPF_contig_004690	XM_004556611.1 PREDICTED: Maylandia zebra calcium/calmodulin-dependent protein kinase type II subunit gamma-like (LOC101474026), transcript variant X8, mRNA	0.0314237	-0.664604
MPF_contig_044256		0.0351052	-0.657248
MPF_LOC101484059.1.1	XM_004553703.1 PREDICTED: Maylandia zebra spermatogenesis-associated protein 5-like (LOC101484059), mRNA	0.0140252	-0.649931
MPF_LOC101479656.2.2	XM_004540064.1 PREDICTED: Maylandia zebra beta-taxilin-like (LOC101479656), mRNA	0.0315791	-0.643556
MPF_contig_038890		0.0407634	-0.641352
MPF_contig_014987		0.0397964	-0.631649
MPF_LOC101469710.1.2	XM_004569651.1 PREDICTED: Maylandia zebra DCN1-like protein 5-like (LOC101469710), transcript variant X5, mRNA	0.0334527	-0.614089
MPF_LOC101077981.1.2	XP_003976814.1 PREDICTED: h-2 class II histocompatibility antigen, I-A beta chain-like [Takifugu rubripes]	0.0262814	-0.607832
MPF_contig_000130		0.0140407	-0.604384
MPF_LOC100694829.1.1	XM_003458851.1 PREDICTED: Oreochromis niloticus hypothetical protein LOC100694829 (LOC100694829), mRNA	0.0165707	-0.602727
MPF_THAP1.2.4	THAP1_PONAB (sp|Q5RCE4) THAP domain-containing protein 1 OS=Pongo abelii GN=THAP1 PE=2 SV=1	0.0351052	-0.59782
MPF_LIN1.6.14	LIN1_NYCCO (sp|P08548) LINE-1 reverse transcriptase homolog OS=Nycticebus coucang PE=1 SV=1	0.0148702	-0.595341
MPF_contig_005684		0.033302	-0.571617
MPF_LOC101078877.1.1	XP_003976004.1 PREDICTED: mitochondrial 2-oxoglutarate/malate carrier protein-like [Takifugu rubripes]	0.0463368	-0.562703
MPF_LOC101484158.1.1	XM_004537991.1 PREDICTED: Maylandia zebra E3 ubiquitin-protein ligase TRIM32-like (LOC101484158), transcript variant X1, mRNA	0.0496894	-0.526451
MPF_contig_006673		0.0165788	-0.521189
MPF_LOC101481611.1.2	XM_004544911.1 PREDICTED: Maylandia zebra elongation factor Ts, mitochondrial-like (LOC101481611), mRNA	0.0303182	-0.509549
MPF_LOC100699959.1.1	XP_003455537.1 PREDICTED: noelin-like [Oreochromis niloticus]	0.0392235	-0.477866
