# Supplementary material for: Domestication may affect the maternal mRNA profile in unfertilized eggs, potentially impacting the embryonic development of Eurasian perch (Perca fluviatilis)
Source: PLoS One. 2019 Dec 31;14(12):e0226878. doi: 10.1371/journal.pone.0226878 (PMC6938363; doi:10.1371/journal.pone.0226878)
Supplement: S5 Table — PhyloFish gene ID is shown for each gene and the numbers 1–358 correspond to their position in the figure resulting from clustering analysis. (XLSX) [file pone.0226878.s006.xlsx]

## Sheet: Cluster_Flags75_TTest FDR0.05_l
Gene position in Fig 5A	PhyloFish gene ID
1	MPF_contig_041411
2	MPF_contig_028987
3	MPF_LOC100933241.11.24
4	MPF_contig_026589
5	MPF_LOC101466982.2.2
6	MPF_LOC101466982.1.2
7	MPF_contig_007520
8	MPF_contig_005437
9	MPF_CCDC57.2.2
10	MPF_CCDC57.1.2
11	MPF_LOC100698539.1.1
12	MPF_contig_026772
13	MPF_LOC101467026.1.1
14	MPF_LOC101073532.1.2
15	MPF_contig_049067
16	MPF_contig_006673
17	MPF_contig_032700
18	MPF_LOC101475525.4.5
19	MPF_contig_036627
20	MPF_LOC101483148.1.1
21	MPF_LOC101475777.3.3
22	MPF_LOC101469709.1.2
23	MPF_contig_042113
24	MPF_contig_005296
25	MPF_LOC101471516.1.1
26	MPF_contig_036844
27	MPF_contig_047310
28	MPF_contig_004690
29	MPF_contig_027257
30	MPF_LOC101481611.1.2
31	MPF_LOC101475192.1.1
32	MPF_LOC100692490.4.4
33	MPF_LOC100695404.1.1
34	MPF_LOC101477465.2.3
35	MPF_contig_033809
36	MPF_contig_044670
37	MPF_contig_037677
38	MPF_LOC101482458.3.3
39	MPF_contig_001047
40	MPF_contig_000130
41	MPF_contig_005684
42	MPF_LOC101470901.6.10
43	MPF_LOC101470901.4.10
44	MPF_LOC101468504.2.2
45	MPF_LOC101167235.2.2
46	MPF_SC4AB.3.3
47	MPF_LOC101160029.2.2
48	MPF_LOC101474701.1.2
49	MPF_LOC101169532.11.45
50	MPF_LOC101463719.6.12
51	MPF_contig_025802
52	MPF_LOC101474183.2.2
53	MPF_LIN1.6.14
54	MPF_LOC101474742.1.1
55	MPF_contig_046848
56	MPF_LOC100709771.1.1
57	MPF_LOC101158032.1.2
58	MPF_contig_003893
59	MPF_LOC100705728.13.17
60	MPF_RU17.1.1
61	MPF_LOC100712073.1.1
62	MPF_contig_017105
63	MPF_IFIT5.4.9
64	MPF_LOC100706439.1.2
65	MPF_LOC101481352.2.3
66	MPF_contig_002474
67	MPF_LOC101471998.1.1
68	MPF_LOC100699959.1.1
69	MPF_LOC101463599.2.2
70	MPF_contig_043409
71	MPF_contig_034467
72	MPF_REST.2.2
73	MPF_contig_002686
74	MPF_LOC101467899.2.2
75	MPF_LOC101480481.1.1
76	MPF_LOC101476322.2.2
77	MPF_ZC3HD.1.3
78	MPF_MUC14A.1.1
79	MPF_LOC101473264.2.2
80	MPF_contig_038890
81	MPF_contig_019268
82	MPF_contig_038149
83	MPF_LOC101076067.1.1
84	MPF_LOC100699424.5.7
85	MPF_LOC101476997.1.2
86	MPF_LOC100693266.1.1
87	MPF_LOC101474771.1.1
88	MPF_LOC101465583.5.7
89	MPF_LOC100690779.1.2
90	MPF_contig_005001
91	MPF_contig_026051
92	MPF_G6PCA.2.1.1
93	MPF_LOC101161312.2.4
94	MPF_LOC100703705.5.14
95	MPF_LOC101479129.2.2
96	MPF_LOC101485836.2.2
97	MPF_LOC101485836.1.2
98	MPF_LOC100690589.3.3
99	MPF_LOC100701791.2.9
100	MPF_LOC100702327.1.1
101	MPF_LOC101482128.1.2
102	MPF_LOC101481486.1.2
103	MPF_LOC100698021.1.1
104	MPF_LOC101469041.3.4
105	MPF_contig_045124
106	MPF_LOC101464019.2.2
107	MPF_LOC101463583.1.1
108	MPF_contig_044426
109	MPF_LOC100696573.2.4
110	MPF_LOC101078877.1.1
111	MPF_contig_014987
112	MPF_contig_037127
113	MPF_LOC101472023.1.2
114	MPF_LOC101469710.1.2
115	MPF_contig_014481
116	MPF_contig_024773
117	MPF_contig_008498
118	MPF_contig_027614
119	MPF_LOC101483197.6.8
120	MPF_LOC100701598.3.6
121	MPF_LOC100693306.12.13
122	MPF_LOC100693306.3.13
123	MPF_LOC101483197.2.8
124	MPF_LOC101482434.3.5
125	MPF_contig_034129
126	MPF_LOC100697331.4.4
127	MPF_contig_036824
128	MPF_contig_038580
129	MPF_contig_024444
130	MPF_contig_019111
131	MPF_LOC101482619.1.3
132	MPF_LOC101077981.1.2
133	MPF_LOC101477400.4.4
134	MPF_BTNL2.1.7
135	MPF_LOC100694829.1.1
136	MPF_LOC100703514.1.1
137	MPF_LOC101484158.1.1
138	MPF_SELMODRAFT_443953.1.1
139	MPF_LOC101486920.1.1
140	MPF_PTPRT.1.1
141	MPF_LOC101472409.2.3
142	MPF_contig_037687
143	MPF_LOC100705145.1.1
144	MPF_LOC101485591.1.2
145	MPF_LOC100706791.1.1
146	MPF_BT3A2.1.1
147	MPF_LOC100707240.2.2
148	MPF_ATAD2.2.2
149	MPF_LOC101476812.1.3
150	MPF_LOC101468599.1.1
151	MPF_LOC100702771.1.1
152	MPF_LOC100699383.1.6
153	MPF_LOC101167402.1.2
154	MPF_LOC101472196.3.3
155	MPF_LOC101472196.2.3
156	MPF_contig_045852
157	MPF_LOC100705413.1.1
158	MPF_LOC100698929.2.2
159	MPF_LOC101484059.1.1
160	MPF_LOC100693188.1.1
161	MPF_AHNK.15.22
162	MPF_LOC101482877.1.1
163	MPF_LOC101470765.1.1
164	MPF_LOC101475558.1.3
165	MPF_contig_044256
166	MPF_LOC101479656.2.2
167	MPF_NIBL1.1.1
168	MPF_LOC101167377.1.1
169	MPF_LOC101477437.2.3
170	MPF_LOC101471584.1.1
171	MPF_contig_032727
172	MPF_contig_035430
173	MPF_contig_002641
174	MPF_contig_029749
175	MPF_LOC101073761.1.2
176	MPF_contig_028308
177	MPF_LOC100692784.3.3
178	MPF_LOC101476648.1.1
179	MPF_LOC100712218.1.1
180	MPF_LOC101468524.2.2
181	MPF_LOC101465566.2.2
182	MPF_LOC101463763.2.2
183	MPF_CXAR.1.5
184	MPF_LOC100700049.1.1
185	MPF_LOC101479727.6.6
186	MPF_THAP1.2.4
187	MPF_contig_016535
188	MPF_LOC100704882.1.2
189	MPF_LOC101465489.1.1
190	MPF_LOC100694761.1.2
191	MPF_LOC101160526.1.1
192	MPF_LOC101476898.4.4
193	MPF_LOC100710617.1.3
194	MPF_LOC100689966.1.1
195	MPF_LOC101169978.1.1
196	MPF_LOC101479843.1.1
197	MPF_LOC101175636.1.1
198	MPF_LOC100711789.3.22
199	MPF_contig_018475
200	MPF_contig_030303
201	MPF_LOC100689895.10.13
202	MPF_LOC100704735.1.2
203	MPF_contig_049139
204	MPF_LOC100698511.1.1
205	MPF_NEMVEDRAFT_V1G245263.1.1
206	MPF_LOC101075011.1.5
207	MPF_LOC100711789.8.22
208	MPF_LOC100712501.1.3
209	MPF_LOC101174554.1.1
210	MPF_LOC101161271.4.4
211	MPF_LOC100705304.1.1
212	MPF_LOC100709038.4.4
213	MPF_LOC100709038.2.4
214	MPF_LOC100704613.1.1
215	MPF_contig_036778
216	MPF_BT2A3.1.1
217	MPF_LOC101483625.1.2
218	MPF_LOC100708882.1.1
219	MPF_TEAD1.1.1
220	MPF_contig_047563
221	MPF_LOC100698625.6.22
222	MPF_LOC101155681.1.1
223	MPF_LOC100558617.2.2
224	MPF_contig_036321
225	MPF_LOC101471273.1.2
226	MPF_contig_044938
227	MPF_LOC100689895.12.13
228	MPF_LOC100689895.9.13
229	MPF_LOC101075011.4.5
230	MPF_TITIN.2.4
231	MPF_LOC100711789.5.22
232	MPF_LOC100711789.9.22
233	MPF_LOC101468624.1.1
234	MPF_UNC89.3.3
235	MPF_LOC100711789.2.22
236	MPF_TITIN.3.4
237	MPF_contig_044649
238	MPF_contig_009643
239	MPF_LOC101071192.1.1
240	MPF_LOC100709659.1.5
241	MPF_LOC101473204.1.1
242	MPF_LOC101476111.3.3
243	MPF_contig_022063
244	MPF_LSS.1.1
245	MPF_contig_002956
246	MPF_LOC100702553.2.4
247	MPF_LOC101480422.1.1
248	MPF_TBB7.1.1
249	MPF_LOC101481610.1.4
250	MPF_LOC100706345.1.1
251	MPF_LOC100710673.7.7
252	MPF_LOC101479341.5.9
253	MPF_contig_000405
254	MPF_contig_038164
255	MPF_LOC101466800.1.1
256	MPF_LOC101468190.1.2
257	MPF_LOC101155645.2.2
258	MPF_LOC100696573.1.4
259	MPF_contig_022452
260	MPF_LOC101471603.2.2
261	MPF_LOC100698039.1.1
262	MPF_LOC100704617.1.1
263	MPF_LOC101469943.2.2
264	MPF_LOC100537015.1.4
265	MPF_contig_016692
266	MPF_LOC101473661.1.1
267	MPF_contig_035679
268	MPF_LOC101468018.7.7
269	MPF_RS17.23.23
270	MPF_LOC101475031.1.1
271	MPF_ATF1A.1.1
272	MPF_contig_036939
273	MPF_contig_008939
274	MPF_LOC101482845.4.5
275	MPF_LOC100690684.1.1
276	MPF_LOC101465583.1.7
277	MPF_LOC101465583.2.7
278	MPF_PDE1A.1.1
279	MPF_LOC100707046.6.12
280	MPF_contig_048609
281	MPF_contig_042909
282	MPF_contig_005144
283	MPF_LOC101465885.1.2
284	MPF_LOC101162073.1.1
285	MPF_LOC101480816.1.2
286	MPF_LOC101482296.2.3
287	MPF_contig_028528
288	MPF_contig_043816
289	MPF_contig_016233
290	MPF_contig_020169
291	MPF_LOC101478741.2.2
292	MPF_LOC101480464.2.2
293	MPF_CSL2.1.2
294	MPF_LOC100692711.1.1
295	MPF_LOC100711031.2.4
296	MPF_LOC100705178.1.2
297	MPF_LOC101467334.2.2
298	MPF_contig_018509
299	MPF_contig_022012
300	MPF_LOC100701098.1.1
301	MPF_LOC101487341.2.3
302	MPF_contig_037497
303	MPF_LOC101079355.1.1
304	MPF_LOC101062260.2.2
305	MPF_contig_028781
306	MPF_PCGF1.2.2
307	MPF_LOC101472577.1.1
308	MPF_contig_041682
309	MPF_HACE1.3.3
310	MPF_LOC101470955.1.1
311	MPF_contig_033424
312	MPF_HACE1.1.3
313	MPF_NEMVEDRAFT_V1G131035.1.1
314	MPF_BRAFLDRAFT_92923.9.11
315	MPF_LOC101472722.1.1
316	MPF_LOC100697304.1.3
317	MPF_LOC101469089.4.8
318	MPF_contig_012824
319	MPF_LOC101487985.1.1
320	MPF_contig_012766
321	MPF_contig_010528
322	MPF_LOC101076755.1.1
323	MPF_LOC100706422.1.5
324	MPF_contig_004526
325	MPF_LOC101075645.1.1
326	MPF_LOC100692526.3.4
327	MPF_LOC100692526.1.4
328	MPF_PTPRF.1.1
329	MPF_LOC100710945.1.1
330	MPF_contig_012534
331	MPF_contig_036137
332	MPF_EIF4A1.2.3
333	MPF_LOC101477102.1.1
334	MPF_LOC100709351.7.10
335	MPF_LOC101474632.2.2
336	MPF_LOC100692372.1.1
337	MPF_LOC100711616.1.1
338	MPF_CYYR1.8.19
339	MPF_contig_037954
340	MPF_LOC100693306.9.13
341	MPF_LOC100694351.1.1
342	MPF_LOC101158586.1.1
343	MPF_LOC101477479.1.1
344	MPF_LOC101465736.1.3
345	MPF_LOC101464981.1.1
346	MPF_LOC100707856.1.1
347	MPF_LOC101476415.1.1
348	MPF_MUC18.1.2
349	MPF_MUC18.2.2
350	MPF_LOC101482280.1.1
351	MPF_contig_030312
352	MPF_LOC101474967.2.3
353	MPF_contig_014271
354	MPF_LOC100695025.1.1
355	MPF_LOC101476898.1.4
356	MPF_LOC101471138.1.1
357	MPF_LOC101464890.4.8
358	MPF_LOC101479311.1.1
