# Supplementary material for: Domestication may affect the maternal mRNA profile in unfertilized eggs, potentially impacting the embryonic development of Eurasian perch (Perca fluviatilis)
Source: PLoS One. 2019 Dec 31;14(12):e0226878. doi: 10.1371/journal.pone.0226878 (PMC6938363; doi:10.1371/journal.pone.0226878)
Supplement: S6 Table — PhyloFish gene ID, gene description, Gene Ontology Category, ID and Terms represented in the eggs transcriptome of the F7+ population. GO Categories are: P = Biological Process, F = Molecular Function and C = Cellular Component. (XLSX) [file pone.0226878.s007.xlsx]

## Sheet: S5
S6 Table. F7+ Gene Ontology list. PhyloFish gene ID, gene description, Gene Ontology Category, ID and Terms represented in the eggs transcriptome of the F7+ population. GO Categories are: P = Biological Process, F = Molecular Function and C = Cellular Component.
Sequence Name	Sequence Description	GO Category	GO ID	GO Term
MPF_ATF1A.1.1	ATPase inhibitor mitochondrial-like	P	GO:0009790	embryo development
MPF_ATF1A.1.1	ATPase inhibitor mitochondrial-like	C	GO:0005739	mitochondrion
MPF_ATF1A.1.1	ATPase inhibitor mitochondrial-like	F	GO:0030234	enzyme regulator activity
MPF_contig_008939	rho guanine nucleotide exchange factor 9 isoform X2	P	GO:0007165	signal transduction
MPF_contig_008939	rho guanine nucleotide exchange factor 9 isoform X2	F	GO:0003674	molecular_function
MPF_contig_016233	reticulon-4 isoform X1	C	GO:0005737	cytoplasm
MPF_contig_016233	reticulon-4 isoform X1	C	GO:0005783	endoplasmic reticulum
MPF_contig_041682	metal transporter CNNM2	P	GO:0042592	homeostatic process
MPF_contig_041682	metal transporter CNNM2	P	GO:0048856	anatomical structure development
MPF_contig_041682	metal transporter CNNM2	C	GO:0005575	cellular_component
MPF_CYYR1.8.19	Transposable element Tcb1	P	GO:0008150	biological_process
MPF_EIF4A1.2.3	eukaryotic initiation factor 4A-I	F	GO:0016887	ATPase activity
MPF_EIF4A1.2.3	eukaryotic initiation factor 4A-I	F	GO:0043167	ion binding
MPF_EIF4A1.2.3	eukaryotic initiation factor 4A-I	F	GO:0008135	translation factor activity, RNA binding
MPF_EIF4A1.2.3	eukaryotic initiation factor 4A-I	F	GO:0004386	helicase activity
MPF_EIF4A1.2.3	eukaryotic initiation factor 4A-I	C	GO:0005840	ribosome
MPF_HACE1.1.3	E3 ubiquitin- ligase HACE1 isoform X1	P	GO:0006464	cellular protein modification process
MPF_HACE1.1.3	E3 ubiquitin- ligase HACE1 isoform X1	F	GO:0016874	ligase activity
MPF_HACE1.3.3	E3 ubiquitin- ligase HACE1 isoform X1	P	GO:0006464	cellular protein modification process
MPF_HACE1.3.3	E3 ubiquitin- ligase HACE1 isoform X1	F	GO:0016874	ligase activity
MPF_LOC100558617.2.2	Transposon TX1 uncharacterized 149 kDa	P	GO:0006810	transport
MPF_LOC100558617.2.2	Transposon TX1 uncharacterized 149 kDa	C	GO:0005886	plasma membrane
MPF_LOC100558617.2.2	Transposon TX1 uncharacterized 149 kDa	F	GO:0003674	molecular_function
MPF_LOC100690684.1.1	FAM173B-like	C	GO:0005575	cellular_component
MPF_LOC100692372.1.1	serine threonine tyrosine-interacting 1	F	GO:0016791	phosphatase activity
MPF_LOC100692372.1.1	serine threonine tyrosine-interacting 1	P	GO:0006464	cellular protein modification process
MPF_LOC100692526.1.4	NADH dehydrogenase [ubiquinone] 1 alpha subcomplex subunit 1	C	GO:0005575	cellular_component
MPF_LOC100692526.3.4	NADH dehydrogenase [ubiquinone] 1 alpha subcomplex subunit 1	C	GO:0005575	cellular_component
MPF_LOC100692711.1.1	NAD(P)H-hydrate epimerase	C	GO:0005739	mitochondrion
MPF_LOC100692711.1.1	NAD(P)H-hydrate epimerase	F	GO:0016853	isomerase activity
MPF_LOC100693306.9.13	NLRC3-like isoform X3	F	GO:0043167	ion binding
MPF_LOC100694761.1.2	red long wavelength sensitive opsin	P	GO:0006464	cellular protein modification process
MPF_LOC100694761.1.2	red long wavelength sensitive opsin	C	GO:0005575	cellular_component
MPF_LOC100694761.1.2	red long wavelength sensitive opsin	F	GO:0004871	signal transducer activity
MPF_LOC100694761.1.2	red long wavelength sensitive opsin	P	GO:0050877	neurological system process
MPF_LOC100695025.1.1	CTD small phosphatase 2-A	F	GO:0016791	phosphatase activity
MPF_LOC100698039.1.1	cleavage and polyadenylation specificity factor subunit 4	F	GO:0043167	ion binding
MPF_LOC100698039.1.1	cleavage and polyadenylation specificity factor subunit 4	P	GO:0048856	anatomical structure development
MPF_LOC100698039.1.1	cleavage and polyadenylation specificity factor subunit 4	P	GO:0030154	cell differentiation
MPF_LOC100698625.6.22	NLRC3-like	F	GO:0043167	ion binding
MPF_LOC100701098.1.1	superoxide dismutase [Cu-Zn]	C	GO:0005623	cell
MPF_LOC100701098.1.1	superoxide dismutase [Cu-Zn]	F	GO:0016491	oxidoreductase activity
MPF_LOC100701098.1.1	superoxide dismutase [Cu-Zn]	P	GO:0042592	homeostatic process
MPF_LOC100701098.1.1	superoxide dismutase [Cu-Zn]	F	GO:0043167	ion binding
MPF_LOC100701098.1.1	superoxide dismutase [Cu-Zn]	P	GO:0006950	response to stress
MPF_LOC100704613.1.1	transmembrane 170B	C	GO:0005575	cellular_component
MPF_LOC100704617.1.1	transmembrane 9	C	GO:0005575	cellular_component
MPF_LOC100705178.1.2	Iron-sulfur cluster assembly enzyme mitochondrial	P	GO:0006790	sulfur compound metabolic process
MPF_LOC100705178.1.2	Iron-sulfur cluster assembly enzyme mitochondrial	P	GO:0042592	homeostatic process
MPF_LOC100705178.1.2	Iron-sulfur cluster assembly enzyme mitochondrial	C	GO:0005739	mitochondrion
MPF_LOC100705178.1.2	Iron-sulfur cluster assembly enzyme mitochondrial	P	GO:0051186	cofactor metabolic process
MPF_LOC100705178.1.2	Iron-sulfur cluster assembly enzyme mitochondrial	P	GO:0022607	cellular component assembly
MPF_LOC100705178.1.2	Iron-sulfur cluster assembly enzyme mitochondrial	F	GO:0043167	ion binding
MPF_LOC100705178.1.2	Iron-sulfur cluster assembly enzyme mitochondrial	P	GO:0051604	protein maturation
MPF_LOC100705178.1.2	Iron-sulfur cluster assembly enzyme mitochondrial	P	GO:0009058	biosynthetic process
MPF_LOC100705304.1.1	monoacylglycerol lipase ABHD12-like	C	GO:0005575	cellular_component
MPF_LOC100706345.1.1	nephrocystin-1 isoform X1	C	GO:0005929	cilium
MPF_LOC100706345.1.1	nephrocystin-1 isoform X1	P	GO:0048856	anatomical structure development
MPF_LOC100706422.1.5	trifunctional purine biosynthetic adenosine-3	P	GO:0044281	small molecule metabolic process
MPF_LOC100706422.1.5	trifunctional purine biosynthetic adenosine-3	C	GO:0005737	cytoplasm
MPF_LOC100706422.1.5	trifunctional purine biosynthetic adenosine-3	P	GO:0051186	cofactor metabolic process
MPF_LOC100706422.1.5	trifunctional purine biosynthetic adenosine-3	F	GO:0043167	ion binding
MPF_LOC100706422.1.5	trifunctional purine biosynthetic adenosine-3	P	GO:0034641	cellular nitrogen compound metabolic process
MPF_LOC100706422.1.5	trifunctional purine biosynthetic adenosine-3	P	GO:0009058	biosynthetic process
MPF_LOC100706422.1.5	trifunctional purine biosynthetic adenosine-3	P	GO:0044711	single-organism biosynthetic process
MPF_LOC100706422.1.5	trifunctional purine biosynthetic adenosine-3	F	GO:0016874	ligase activity
MPF_LOC100707046.6.12	NLRC3-like	F	GO:0003674	molecular_function
MPF_LOC100707856.1.1	transforming growth factor beta-2	P	GO:0008283	cell proliferation
MPF_LOC100707856.1.1	transforming growth factor beta-2	C	GO:0005615	extracellular space
MPF_LOC100707856.1.1	transforming growth factor beta-2	P	GO:0007165	signal transduction
MPF_LOC100707856.1.1	transforming growth factor beta-2	P	GO:0048856	anatomical structure development
MPF_LOC100707856.1.1	transforming growth factor beta-2	F	GO:0003674	molecular_function
MPF_LOC100707856.1.1	transforming growth factor beta-2	P	GO:0040007	growth
MPF_LOC100708882.1.1	transcriptional enhancer factor TEF-3-like	F	GO:0003677	DNA binding
MPF_LOC100708882.1.1	transcriptional enhancer factor TEF-3-like	F	GO:0003700	transcription factor activity, sequence-specific DNA binding
MPF_LOC100708882.1.1	transcriptional enhancer factor TEF-3-like	P	GO:0007165	signal transduction
MPF_LOC100708882.1.1	transcriptional enhancer factor TEF-3-like	P	GO:0034641	cellular nitrogen compound metabolic process
MPF_LOC100708882.1.1	transcriptional enhancer factor TEF-3-like	P	GO:0009058	biosynthetic process
MPF_LOC100708882.1.1	transcriptional enhancer factor TEF-3-like	C	GO:0043234	protein complex
MPF_LOC100708882.1.1	transcriptional enhancer factor TEF-3-like	C	GO:0005622	intracellular
MPF_LOC100709351.7.10	integral membrane 2B isoform X1	C	GO:0005575	cellular_component
MPF_LOC100710617.1.3	biogenesis of lysosome-related organelles complex 1 subunit 1	C	GO:0005829	cytosol
MPF_LOC100710617.1.3	biogenesis of lysosome-related organelles complex 1 subunit 1	C	GO:0043234	protein complex
MPF_LOC100710673.7.7	60S ribosomal L22	F	GO:0003723	RNA binding
MPF_LOC100710673.7.7	60S ribosomal L22	F	GO:0003735	structural constituent of ribosome
MPF_LOC100710673.7.7	60S ribosomal L22	P	GO:0048856	anatomical structure development
MPF_LOC100710673.7.7	60S ribosomal L22	P	GO:0030154	cell differentiation
MPF_LOC100710673.7.7	60S ribosomal L22	C	GO:0005829	cytosol
MPF_LOC100710673.7.7	60S ribosomal L22	P	GO:0042254	ribosome biogenesis
MPF_LOC100710673.7.7	60S ribosomal L22	C	GO:0005840	ribosome
MPF_LOC100710673.7.7	60S ribosomal L22	P	GO:0002376	immune system process
MPF_LOC100710673.7.7	60S ribosomal L22	P	GO:0006412	translation
MPF_LOC100710945.1.1	interferon-induced 44-like	F	GO:0043167	ion binding
MPF_LOC100711031.2.4	BCL2 adenovirus E1B 19 kDa -interacting 3-like	P	GO:0008219	cell death
MPF_LOC100711031.2.4	BCL2 adenovirus E1B 19 kDa -interacting 3-like	C	GO:0005739	mitochondrion
MPF_LOC100711616.1.1	rho guanine nucleotide exchange factor 2-like	P	GO:0007165	signal transduction
MPF_LOC100711616.1.1	rho guanine nucleotide exchange factor 2-like	F	GO:0043167	ion binding
MPF_LOC100711616.1.1	rho guanine nucleotide exchange factor 2-like	C	GO:0005622	intracellular
MPF_LOC101062260.2.2	calcium calmodulin-dependent kinase type II subunit alpha	P	GO:0009790	embryo development
MPF_LOC101062260.2.2	calcium calmodulin-dependent kinase type II subunit alpha	F	GO:0043167	ion binding
MPF_LOC101062260.2.2	calcium calmodulin-dependent kinase type II subunit alpha	P	GO:0006464	cellular protein modification process
MPF_LOC101062260.2.2	calcium calmodulin-dependent kinase type II subunit alpha	P	GO:0006520	cellular amino acid metabolic process
MPF_LOC101062260.2.2	calcium calmodulin-dependent kinase type II subunit alpha	F	GO:0016301	kinase activity
MPF_LOC101071192.1.1	grainyhead 3 homolog	P	GO:0009790	embryo development
MPF_LOC101071192.1.1	grainyhead 3 homolog	F	GO:0003677	DNA binding
MPF_LOC101071192.1.1	grainyhead 3 homolog	C	GO:0005694	chromosome
MPF_LOC101075011.4.5	collagen alpha-5(IV) chain	F	GO:0005198	structural molecule activity
MPF_LOC101075011.4.5	collagen alpha-5(IV) chain	C	GO:0043234	protein complex
MPF_LOC101075011.4.5	collagen alpha-5(IV) chain	C	GO:0005578	proteinaceous extracellular matrix
MPF_LOC101155645.2.2	villin isoform X1	P	GO:0007010	cytoskeleton organization
MPF_LOC101155645.2.2	villin isoform X1	F	GO:0008092	cytoskeletal protein binding
MPF_LOC101155681.1.1	myb SANT-like DNA-binding domain-containing 4	C	GO:0005634	nucleus
MPF_LOC101155681.1.1	myb SANT-like DNA-binding domain-containing 4	F	GO:0003677	DNA binding
MPF_LOC101155681.1.1	myb SANT-like DNA-binding domain-containing 4	P	GO:0008219	cell death
MPF_LOC101160526.1.1	zinc finger 395 isoform X1	F	GO:0003674	molecular_function
MPF_LOC101162073.1.1	C21orf2	P	GO:0006397	mRNA processing
MPF_LOC101169978.1.1	Y+L amino acid transporter 1	F	GO:0022891	substrate-specific transmembrane transporter activity
MPF_LOC101169978.1.1	Y+L amino acid transporter 1	F	GO:0022892	substrate-specific transporter activity
MPF_LOC101169978.1.1	Y+L amino acid transporter 1	F	GO:0022857	transmembrane transporter activity
MPF_LOC101169978.1.1	Y+L amino acid transporter 1	P	GO:0048856	anatomical structure development
MPF_LOC101169978.1.1	Y+L amino acid transporter 1	P	GO:0030154	cell differentiation
MPF_LOC101169978.1.1	Y+L amino acid transporter 1	C	GO:0005575	cellular_component
MPF_LOC101169978.1.1	Y+L amino acid transporter 1	P	GO:0002376	immune system process
MPF_LOC101175636.1.1	leucine-rich repeat-containing 24-like isoform X1	C	GO:0005575	cellular_component
MPF_LOC101464981.1.1	LRR and PYD domains-containing 12-like	C	GO:0005634	nucleus
MPF_LOC101464981.1.1	LRR and PYD domains-containing 12-like	F	GO:0003677	DNA binding
MPF_LOC101464981.1.1	LRR and PYD domains-containing 12-like	F	GO:0003700	transcription factor activity, sequence-specific DNA binding
MPF_LOC101464981.1.1	LRR and PYD domains-containing 12-like	C	GO:0005737	cytoplasm
MPF_LOC101464981.1.1	LRR and PYD domains-containing 12-like	F	GO:0043167	ion binding
MPF_LOC101464981.1.1	LRR and PYD domains-containing 12-like	P	GO:0034641	cellular nitrogen compound metabolic process
MPF_LOC101464981.1.1	LRR and PYD domains-containing 12-like	P	GO:0009058	biosynthetic process
MPF_LOC101464981.1.1	LRR and PYD domains-containing 12-like	C	GO:0043234	protein complex
MPF_LOC101465583.1.7	Histone	P	GO:0008283	cell proliferation
MPF_LOC101465583.1.7	Histone	F	GO:0043167	ion binding
MPF_LOC101465583.1.7	Histone	P	GO:0007155	cell adhesion
MPF_LOC101465583.1.7	Histone	P	GO:0009058	biosynthetic process
MPF_LOC101465583.1.7	Histone	C	GO:0005576	extracellular region
MPF_LOC101465583.1.7	Histone	C	GO:0005654	nucleoplasm
MPF_LOC101465583.1.7	Histone	P	GO:0034641	cellular nitrogen compound metabolic process
MPF_LOC101465583.1.7	Histone	P	GO:0065003	macromolecular complex assembly
MPF_LOC101465583.1.7	Histone	P	GO:0000902	cell morphogenesis
MPF_LOC101465583.1.7	Histone	C	GO:0000228	nuclear chromosome
MPF_LOC101465583.1.7	Histone	C	GO:0043234	protein complex
MPF_LOC101465583.1.7	Histone	P	GO:0007049	cell cycle
MPF_LOC101465583.1.7	Histone	P	GO:0000003	reproduction
MPF_LOC101465583.1.7	Histone	P	GO:0006950	response to stress
MPF_LOC101465583.1.7	Histone	P	GO:0040007	growth
MPF_LOC101465583.1.7	Histone	F	GO:0003677	DNA binding
MPF_LOC101465583.1.7	Histone	F	GO:0042393	histone binding
MPF_LOC101465583.1.7	Histone	P	GO:0051276	chromosome organization
MPF_LOC101465583.1.7	Histone	P	GO:0030154	cell differentiation
MPF_LOC101465583.2.7	histone	P	GO:0008283	cell proliferation
MPF_LOC101465583.2.7	histone	F	GO:0043167	ion binding
MPF_LOC101465583.2.7	histone	P	GO:0007155	cell adhesion
MPF_LOC101465583.2.7	histone	P	GO:0009058	biosynthetic process
MPF_LOC101465583.2.7	histone	C	GO:0005576	extracellular region
MPF_LOC101465583.2.7	histone	C	GO:0005654	nucleoplasm
MPF_LOC101465583.2.7	histone	P	GO:0034641	cellular nitrogen compound metabolic process
MPF_LOC101465583.2.7	histone	P	GO:0065003	macromolecular complex assembly
MPF_LOC101465583.2.7	histone	P	GO:0000902	cell morphogenesis
MPF_LOC101465583.2.7	histone	C	GO:0000228	nuclear chromosome
MPF_LOC101465583.2.7	histone	C	GO:0043234	protein complex
MPF_LOC101465583.2.7	histone	P	GO:0007049	cell cycle
MPF_LOC101465583.2.7	histone	P	GO:0000003	reproduction
MPF_LOC101465583.2.7	histone	P	GO:0006950	response to stress
MPF_LOC101465583.2.7	histone	P	GO:0040007	growth
MPF_LOC101465583.2.7	histone	F	GO:0003677	DNA binding
MPF_LOC101465583.2.7	histone	F	GO:0042393	histone binding
MPF_LOC101465583.2.7	histone	P	GO:0051276	chromosome organization
MPF_LOC101465583.2.7	histone	P	GO:0030154	cell differentiation
MPF_LOC101466800.1.1	kynurenine--oxoglutarate transaminase 1	F	GO:0043167	ion binding
MPF_LOC101466800.1.1	kynurenine--oxoglutarate transaminase 1	P	GO:0009058	biosynthetic process
MPF_LOC101467334.2.2	endophilin-A3-like isoform X1	C	GO:0005737	cytoplasm
MPF_LOC101467334.2.2	endophilin-A3-like isoform X1	P	GO:0048856	anatomical structure development
MPF_LOC101467334.2.2	endophilin-A3-like isoform X1	P	GO:0007267	cell-cell signaling
MPF_LOC101467334.2.2	endophilin-A3-like isoform X1	F	GO:0004871	signal transducer activity
MPF_LOC101468190.1.2	cell adhesion molecule 4 isoform X1	P	GO:0048646	anatomical structure formation involved in morphogenesis
MPF_LOC101468190.1.2	cell adhesion molecule 4 isoform X1	C	GO:0005575	cellular_component
MPF_LOC101468624.1.1	charged multivesicular body 1a	C	GO:0005634	nucleus
MPF_LOC101468624.1.1	charged multivesicular body 1a	C	GO:0005768	endosome
MPF_LOC101468624.1.1	charged multivesicular body 1a	P	GO:0016192	vesicle-mediated transport
MPF_LOC101468624.1.1	charged multivesicular body 1a	P	GO:0051276	chromosome organization
MPF_LOC101468624.1.1	charged multivesicular body 1a	P	GO:0048856	anatomical structure development
MPF_LOC101468624.1.1	charged multivesicular body 1a	P	GO:0007059	chromosome segregation
MPF_LOC101468624.1.1	charged multivesicular body 1a	P	GO:0007034	vacuolar transport
MPF_LOC101468624.1.1	charged multivesicular body 1a	P	GO:0007067	mitotic nuclear division
MPF_LOC101468624.1.1	charged multivesicular body 1a	C	GO:0043234	protein complex
MPF_LOC101468624.1.1	charged multivesicular body 1a	P	GO:0000278	mitotic cell cycle
MPF_LOC101470955.1.1	RNA-binding MEX3B	F	GO:0003723	RNA binding
MPF_LOC101470955.1.1	RNA-binding MEX3B	F	GO:0043167	ion binding
MPF_LOC101471138.1.1	zinc finger E-box-binding homeobox 1-like isoform X2	F	GO:0003677	DNA binding
MPF_LOC101471138.1.1	zinc finger E-box-binding homeobox 1-like isoform X2	F	GO:0043167	ion binding
MPF_LOC101472577.1.1	metal transporter CNNM2	P	GO:0042592	homeostatic process
MPF_LOC101472577.1.1	metal transporter CNNM2	P	GO:0048856	anatomical structure development
MPF_LOC101472577.1.1	metal transporter CNNM2	C	GO:0005575	cellular_component
MPF_LOC101472722.1.1	zinc finger 703-like	F	GO:0043167	ion binding
MPF_LOC101474632.2.2	integral membrane 2B isoform X2	C	GO:0005575	cellular_component
MPF_LOC101476111.3.3	serine threonine- kinase OSR1 isoform X3	F	GO:0043167	ion binding
MPF_LOC101476111.3.3	serine threonine- kinase OSR1 isoform X3	P	GO:0006464	cellular protein modification process
MPF_LOC101476111.3.3	serine threonine- kinase OSR1 isoform X3	P	GO:0006520	cellular amino acid metabolic process
MPF_LOC101476111.3.3	serine threonine- kinase OSR1 isoform X3	F	GO:0016301	kinase activity
MPF_LOC101476415.1.1	prostacyclin synthase-like	C	GO:0005737	cytoplasm
MPF_LOC101476415.1.1	prostacyclin synthase-like	F	GO:0016491	oxidoreductase activity
MPF_LOC101476415.1.1	prostacyclin synthase-like	F	GO:0043167	ion binding
MPF_LOC101476415.1.1	prostacyclin synthase-like	C	GO:0005783	endoplasmic reticulum
MPF_LOC101476898.1.4	microsomal glutathione S-transferase 1	C	GO:0005575	cellular_component
MPF_LOC101476898.4.4	Microsomal glutathione S-transferase 1	C	GO:0005575	cellular_component
MPF_LOC101476898.4.4	Microsomal glutathione S-transferase 1	F	GO:0003674	molecular_function
MPF_LOC101477102.1.1	eukaryotic initiation factor 4A-I	F	GO:0016887	ATPase activity
MPF_LOC101477102.1.1	eukaryotic initiation factor 4A-I	F	GO:0043167	ion binding
MPF_LOC101477102.1.1	eukaryotic initiation factor 4A-I	F	GO:0008135	translation factor activity, RNA binding
MPF_LOC101477102.1.1	eukaryotic initiation factor 4A-I	F	GO:0004386	helicase activity
MPF_LOC101477102.1.1	eukaryotic initiation factor 4A-I	C	GO:0005840	ribosome
MPF_LOC101479341.5.9	Fc receptor 5	C	GO:0005575	cellular_component
MPF_LOC101479843.1.1	mitochondrial dicarboxylate carrier	C	GO:0005739	mitochondrion
MPF_LOC101479843.1.1	mitochondrial dicarboxylate carrier	P	GO:0006810	transport
MPF_LOC101480422.1.1	tubulin beta-4B chain-like	P	GO:0008150	biological_process
MPF_LOC101480422.1.1	tubulin beta-4B chain-like	C	GO:0005856	cytoskeleton
MPF_LOC101480422.1.1	tubulin beta-4B chain-like	C	GO:0005737	cytoplasm
MPF_LOC101480422.1.1	tubulin beta-4B chain-like	F	GO:0003924	GTPase activity
MPF_LOC101480422.1.1	tubulin beta-4B chain-like	F	GO:0005198	structural molecule activity
MPF_LOC101480422.1.1	tubulin beta-4B chain-like	F	GO:0043167	ion binding
MPF_LOC101482296.2.3	transmembrane 56-B-like	C	GO:0005575	cellular_component
MPF_LOC101482845.4.5	ragulator complex LAMTOR5	C	GO:0005768	endosome
MPF_LOC101482845.4.5	ragulator complex LAMTOR5	P	GO:0008219	cell death
MPF_LOC101482845.4.5	ragulator complex LAMTOR5	C	GO:0043234	protein complex
MPF_LOC101482845.4.5	ragulator complex LAMTOR5	P	GO:0044403	symbiosis, encompassing mutualism through parasitism
MPF_LOC101483625.1.2	transcriptional enhancer factor TEF-1 isoform X3	P	GO:0009790	embryo development
MPF_LOC101483625.1.2	transcriptional enhancer factor TEF-1 isoform X3	F	GO:0003677	DNA binding
MPF_LOC101483625.1.2	transcriptional enhancer factor TEF-1 isoform X3	F	GO:0003700	transcription factor activity, sequence-specific DNA binding
MPF_LOC101483625.1.2	transcriptional enhancer factor TEF-1 isoform X3	P	GO:0007165	signal transduction
MPF_LOC101483625.1.2	transcriptional enhancer factor TEF-1 isoform X3	F	GO:0001071	nucleic acid binding transcription factor activity
MPF_LOC101483625.1.2	transcriptional enhancer factor TEF-1 isoform X3	C	GO:0043234	protein complex
MPF_LOC101483625.1.2	transcriptional enhancer factor TEF-1 isoform X3	F	GO:0008134	transcription factor binding
MPF_LOC101483625.1.2	transcriptional enhancer factor TEF-1 isoform X3	P	GO:0034641	cellular nitrogen compound metabolic process
MPF_LOC101483625.1.2	transcriptional enhancer factor TEF-1 isoform X3	P	GO:0009058	biosynthetic process
MPF_LOC101483625.1.2	transcriptional enhancer factor TEF-1 isoform X3	C	GO:0005654	nucleoplasm
MPF_LOC101487985.1.1	E3 ubiquitin- ligase NEDD4 isoform X1	P	GO:0006464	cellular protein modification process
MPF_LOC101487985.1.1	E3 ubiquitin- ligase NEDD4 isoform X1	F	GO:0016874	ligase activity
MPF_LSS.1.1	lanosterol synthase	F	GO:0016853	isomerase activity
MPF_MUC18.1.2	cell surface glyco MUC18 isoform X1	C	GO:0005575	cellular_component
MPF_PCGF1.2.2	serine threonine- kinase Chk2	F	GO:0043167	ion binding
MPF_PCGF1.2.2	serine threonine- kinase Chk2	P	GO:0006464	cellular protein modification process
MPF_PCGF1.2.2	serine threonine- kinase Chk2	P	GO:0006520	cellular amino acid metabolic process
MPF_PCGF1.2.2	serine threonine- kinase Chk2	F	GO:0016301	kinase activity
MPF_PCGF1.2.2	serine threonine- kinase Chk2	P	GO:0006950	response to stress
MPF_RS17.23.23	40S ribosomal S17	F	GO:0003735	structural constituent of ribosome
MPF_RS17.23.23	40S ribosomal S17	P	GO:0022618	ribonucleoprotein complex assembly
MPF_RS17.23.23	40S ribosomal S17	C	GO:0005829	cytosol
MPF_RS17.23.23	40S ribosomal S17	P	GO:0042254	ribosome biogenesis
MPF_RS17.23.23	40S ribosomal S17	C	GO:0005840	ribosome
MPF_RS17.23.23	40S ribosomal S17	P	GO:0006412	translation
MPF_TBB7.1.1	tubulin beta chain	P	GO:0007010	cytoskeleton organization
MPF_TBB7.1.1	tubulin beta chain	P	GO:0007165	signal transduction
MPF_TBB7.1.1	tubulin beta chain	P	GO:0022607	cellular component assembly
MPF_TBB7.1.1	tubulin beta chain	F	GO:0005198	structural molecule activity
MPF_TBB7.1.1	tubulin beta chain	F	GO:0043167	ion binding
MPF_TBB7.1.1	tubulin beta chain	C	GO:0043234	protein complex
MPF_TBB7.1.1	tubulin beta chain	C	GO:0005576	extracellular region
MPF_TBB7.1.1	tubulin beta chain	P	GO:0000278	mitotic cell cycle
MPF_TBB7.1.1	tubulin beta chain	P	GO:0006950	response to stress
MPF_TBB7.1.1	tubulin beta chain	P	GO:0002376	immune system process
MPF_TBB7.1.1	tubulin beta chain	C	GO:0005886	plasma membrane
MPF_TBB7.1.1	tubulin beta chain	C	GO:0005635	nuclear envelope
MPF_TBB7.1.1	tubulin beta chain	P	GO:0051301	cell division
MPF_TBB7.1.1	tubulin beta chain	C	GO:0005856	cytoskeleton
MPF_TBB7.1.1	tubulin beta chain	P	GO:0030705	cytoskeleton-dependent intracellular transport
MPF_TBB7.1.1	tubulin beta chain	C	GO:0005737	cytoplasm
MPF_TBB7.1.1	tubulin beta chain	F	GO:0003924	GTPase activity
MPF_TBB7.1.1	tubulin beta chain	F	GO:0019899	enzyme binding
