# Supplementary material for: Domestication may affect the maternal mRNA profile in unfertilized eggs, potentially impacting the embryonic development of Eurasian perch (Perca fluviatilis)
Source: PLoS One. 2019 Dec 31;14(12):e0226878. doi: 10.1371/journal.pone.0226878 (PMC6938363; doi:10.1371/journal.pone.0226878)
Supplement: S7 Table — PhyloFish gene ID, gene description, Gene Ontology Category, ID and Terms represented in the eggs transcriptome of the F1 population. GO Categories are: P = Biological Process, F = Molecular Function and C = Cellular Component. (XLSX) [file pone.0226878.s008.xlsx]

## Sheet: S6
S7 Table. F1 Gene Ontology list. PhyloFish gene ID, gene description, Gene Ontology Category, ID and Terms represented in the eggs transcriptome of the F1 population. GO Categories are: P = Biological Process, F = Molecular Function and C = Cellular Component.
PhyloFish gene ID	Gene description	GO Category	GO ID	GO Term
MPF_BT3A2.1.1	butyrophilin subfamily 3 member A2-like	C	GO:0005575	cellular_component
MPF_contig_001047	vitrin isoform X1	C	GO:0005578	proteinaceous extracellular matrix
MPF_contig_019268	nuclease-sensitive element-binding 1 isoform X1	F	GO:0003677	DNA binding
MPF_contig_019268	nuclease-sensitive element-binding 1 isoform X1	F	GO:0003723	RNA binding
MPF_contig_019268	nuclease-sensitive element-binding 1 isoform X1	P	GO:0006397	mRNA processing
MPF_contig_019268	nuclease-sensitive element-binding 1 isoform X1	P	GO:0006412	translation
MPF_contig_034467	CAP-Gly domain-containing linker 1 isoform X4	P	GO:0007010	cytoskeleton organization
MPF_contig_034467	CAP-Gly domain-containing linker 1 isoform X4	P	GO:0006461	protein complex assembly
MPF_contig_038149	nuclease-sensitive element-binding 1 isoform X4	F	GO:0003677	DNA binding
MPF_contig_038149	nuclease-sensitive element-binding 1 isoform X4	F	GO:0003723	RNA binding
MPF_contig_038149	nuclease-sensitive element-binding 1 isoform X4	P	GO:0006397	mRNA processing
MPF_contig_038149	nuclease-sensitive element-binding 1 isoform X4	P	GO:0006412	translation
MPF_contig_042113	eyes absent homolog 3 isoform X1	F	GO:0016791	phosphatase activity
MPF_contig_042113	eyes absent homolog 3 isoform X1	F	GO:0043167	ion binding
MPF_contig_042113	eyes absent homolog 3 isoform X1	P	GO:0048856	anatomical structure development
MPF_contig_042113	eyes absent homolog 3 isoform X1	P	GO:0006464	cellular protein modification process
MPF_contig_042113	eyes absent homolog 3 isoform X1	C	GO:0043234	protein complex
MPF_contig_042113	eyes absent homolog 3 isoform X1	P	GO:0034641	cellular nitrogen compound metabolic process
MPF_contig_042113	eyes absent homolog 3 isoform X1	P	GO:0009058	biosynthetic process
MPF_contig_042113	eyes absent homolog 3 isoform X1	C	GO:0005622	intracellular
MPF_contig_043409	CAP-Gly domain-containing linker 1 isoform X1	P	GO:0007010	cytoskeleton organization
MPF_contig_043409	CAP-Gly domain-containing linker 1 isoform X1	P	GO:0006461	protein complex assembly
MPF_contig_045852	ral GTPase-activating subunit alpha-2 isoform X5	C	GO:0005737	cytoplasm
MPF_contig_045852	ral GTPase-activating subunit alpha-2 isoform X5	P	GO:0007165	signal transduction
MPF_contig_045852	ral GTPase-activating subunit alpha-2 isoform X5	F	GO:0030234	enzyme regulator activity
MPF_CXAR.1.5	coxsackievirus and adenovirus receptor homolog	C	GO:0005575	cellular_component
MPF_G6PCA.2.1.1	glucose-6-phosphatase-like	P	GO:0044281	small molecule metabolic process
MPF_G6PCA.2.1.1	glucose-6-phosphatase-like	P	GO:0005975	carbohydrate metabolic process
MPF_G6PCA.2.1.1	glucose-6-phosphatase-like	C	GO:0005737	cytoplasm
MPF_G6PCA.2.1.1	glucose-6-phosphatase-like	F	GO:0016791	phosphatase activity
MPF_G6PCA.2.1.1	glucose-6-phosphatase-like	C	GO:0005783	endoplasmic reticulum
MPF_G6PCA.2.1.1	glucose-6-phosphatase-like	P	GO:0009058	biosynthetic process
MPF_G6PCA.2.1.1	glucose-6-phosphatase-like	P	GO:0044711	single-organism biosynthetic process
MPF_G6PCA.2.1.1	glucose-6-phosphatase-like	P	GO:0044723	single-organism carbohydrate metabolic process
MPF_IFIT5.4.9	Transposable element Tcb1 transposase	F	GO:0003677	DNA binding
MPF_IFIT5.4.9	Transposable element Tcb1 transposase	P	GO:0032196	transposition
MPF_IFIT5.4.9	Transposable element Tcb1 transposase	P	GO:0006259	DNA metabolic process
MPF_LOC100690589.3.3	major histocompatibility complex class I-related gene -like	C	GO:0043234	protein complex
MPF_LOC100690589.3.3	major histocompatibility complex class I-related gene -like	C	GO:0005886	plasma membrane
MPF_LOC100690589.3.3	major histocompatibility complex class I-related gene -like	F	GO:0003674	molecular_function
MPF_LOC100690589.3.3	major histocompatibility complex class I-related gene -like	P	GO:0002376	immune system process
MPF_LOC100690779.1.2	formimidoyltransferase-cyclodeaminase	P	GO:0008150	biological_process
MPF_LOC100690779.1.2	formimidoyltransferase-cyclodeaminase	F	GO:0043167	ion binding
MPF_LOC100690779.1.2	formimidoyltransferase-cyclodeaminase	C	GO:0005794	Golgi apparatus
MPF_LOC100692490.4.4	60S ribosomal L37a	C	GO:0005634	nucleus
MPF_LOC100692490.4.4	60S ribosomal L37a	F	GO:0003735	structural constituent of ribosome
MPF_LOC100692490.4.4	60S ribosomal L37a	C	GO:0005829	cytosol
MPF_LOC100692490.4.4	60S ribosomal L37a	C	GO:0005840	ribosome
MPF_LOC100692490.4.4	60S ribosomal L37a	C	GO:0005576	extracellular region
MPF_LOC100692490.4.4	60S ribosomal L37a	P	GO:0006412	translation
MPF_LOC100692784.3.3	iodotyrosine deiodinase 1	F	GO:0016491	oxidoreductase activity
MPF_LOC100692784.3.3	iodotyrosine deiodinase 1	C	GO:0005575	cellular_component
MPF_LOC100693188.1.1	ADP-ribosylation factor-binding GGA1-like	P	GO:0016192	vesicle-mediated transport
MPF_LOC100693188.1.1	ADP-ribosylation factor-binding GGA1-like	C	GO:0005737	cytoplasm
MPF_LOC100693188.1.1	ADP-ribosylation factor-binding GGA1-like	F	GO:0043167	ion binding
MPF_LOC100693188.1.1	ADP-ribosylation factor-binding GGA1-like	C	GO:0043234	protein complex
MPF_LOC100693188.1.1	ADP-ribosylation factor-binding GGA1-like	F	GO:0019899	enzyme binding
MPF_LOC100693266.1.1	N-lysine methyltransferase SMYD2	F	GO:0043167	ion binding
MPF_LOC100693266.1.1	N-lysine methyltransferase SMYD2	P	GO:0048856	anatomical structure development
MPF_LOC100693266.1.1	N-lysine methyltransferase SMYD2	F	GO:0008168	methyltransferase activity
MPF_LOC100693266.1.1	N-lysine methyltransferase SMYD2	P	GO:0003013	circulatory system process
MPF_LOC100693306.3.13	NLRC3-like isoform X1	F	GO:0043167	ion binding
MPF_LOC100698021.1.1	chymotrypsin-like elastase family member 3B	F	GO:0008233	peptidase activity
MPF_LOC100698929.2.2	E3 ubiquitin- ligase RNF25	F	GO:0043167	ion binding
MPF_LOC100699383.1.6	translationally-controlled tumor	P	GO:0007165	signal transduction
MPF_LOC100699383.1.6	translationally-controlled tumor	F	GO:0043167	ion binding
MPF_LOC100699383.1.6	translationally-controlled tumor	P	GO:0048856	anatomical structure development
MPF_LOC100699383.1.6	translationally-controlled tumor	C	GO:0043234	protein complex
MPF_LOC100699383.1.6	translationally-controlled tumor	F	GO:0008134	transcription factor binding
MPF_LOC100699383.1.6	translationally-controlled tumor	P	GO:0006810	transport
MPF_LOC100699383.1.6	translationally-controlled tumor	P	GO:0006950	response to stress
MPF_LOC100699383.1.6	translationally-controlled tumor	C	GO:0005654	nucleoplasm
MPF_LOC100699383.1.6	translationally-controlled tumor	C	GO:0005615	extracellular space
MPF_LOC100699383.1.6	translationally-controlled tumor	C	GO:0005768	endosome
MPF_LOC100699383.1.6	translationally-controlled tumor	C	GO:0005856	cytoskeleton
MPF_LOC100699383.1.6	translationally-controlled tumor	P	GO:0008219	cell death
MPF_LOC100699383.1.6	translationally-controlled tumor	P	GO:0042592	homeostatic process
MPF_LOC100699959.1.1	noelin-like	P	GO:0048856	anatomical structure development
MPF_LOC100700049.1.1	phosphatidylinositol-glycan biosynthesis class W	F	GO:0016746	transferase activity, transferring acyl groups
MPF_LOC100700049.1.1	phosphatidylinositol-glycan biosynthesis class W	C	GO:0005737	cytoplasm
MPF_LOC100700049.1.1	phosphatidylinositol-glycan biosynthesis class W	P	GO:0006629	lipid metabolic process
MPF_LOC100700049.1.1	phosphatidylinositol-glycan biosynthesis class W	P	GO:0006464	cellular protein modification process
MPF_LOC100700049.1.1	phosphatidylinositol-glycan biosynthesis class W	C	GO:0005783	endoplasmic reticulum
MPF_LOC100700049.1.1	phosphatidylinositol-glycan biosynthesis class W	P	GO:0009058	biosynthetic process
MPF_LOC100700049.1.1	phosphatidylinositol-glycan biosynthesis class W	P	GO:0044711	single-organism biosynthetic process
MPF_LOC100701791.2.9	MHC class I alpha antigen	C	GO:0043234	protein complex
MPF_LOC100701791.2.9	MHC class I alpha antigen	C	GO:0005886	plasma membrane
MPF_LOC100701791.2.9	MHC class I alpha antigen	F	GO:0003674	molecular_function
MPF_LOC100701791.2.9	MHC class I alpha antigen	P	GO:0002376	immune system process
MPF_LOC100702327.1.1	MHC class I antigen	C	GO:0043234	protein complex
MPF_LOC100702327.1.1	MHC class I antigen	C	GO:0005886	plasma membrane
MPF_LOC100702327.1.1	MHC class I antigen	F	GO:0003674	molecular_function
MPF_LOC100702327.1.1	MHC class I antigen	P	GO:0002376	immune system process
MPF_LOC100703514.1.1	bifunctional coenzyme A synthase	P	GO:0044281	small molecule metabolic process
MPF_LOC100703514.1.1	bifunctional coenzyme A synthase	P	GO:0051186	cofactor metabolic process
MPF_LOC100703514.1.1	bifunctional coenzyme A synthase	F	GO:0043167	ion binding
MPF_LOC100703514.1.1	bifunctional coenzyme A synthase	P	GO:0034641	cellular nitrogen compound metabolic process
MPF_LOC100703514.1.1	bifunctional coenzyme A synthase	P	GO:0009058	biosynthetic process
MPF_LOC100703514.1.1	bifunctional coenzyme A synthase	P	GO:0044711	single-organism biosynthetic process
MPF_LOC100703514.1.1	bifunctional coenzyme A synthase	F	GO:0016301	kinase activity
MPF_LOC100705145.1.1	phenylserine dehydratase-like isoform X2	F	GO:0043167	ion binding
MPF_LOC100705145.1.1	phenylserine dehydratase-like isoform X2	P	GO:0006520	cellular amino acid metabolic process
MPF_LOC100705413.1.1	piccolo-like isoform X4	F	GO:0043167	ion binding
MPF_LOC100705413.1.1	piccolo-like isoform X4	C	GO:0005575	cellular_component
MPF_LOC100705728.13.17	E3 ubiquitin- ligase TRIM21-like	F	GO:0043167	ion binding
MPF_LOC100705728.13.17	E3 ubiquitin- ligase TRIM21-like	C	GO:0005622	intracellular
MPF_LOC100706439.1.2	kinesin KIF1C	P	GO:0008150	biological_process
MPF_LOC100706439.1.2	kinesin KIF1C	F	GO:0043167	ion binding
MPF_LOC100706439.1.2	kinesin KIF1C	F	GO:0008092	cytoskeletal protein binding
MPF_LOC100706439.1.2	kinesin KIF1C	P	GO:0044699	single-organism process
MPF_LOC100709771.1.1	insulin-like growth factor-binding 2-B	C	GO:0005576	extracellular region
MPF_LOC100709771.1.1	insulin-like growth factor-binding 2-B	F	GO:0003674	molecular_function
MPF_LOC100709771.1.1	insulin-like growth factor-binding 2-B	P	GO:0040007	growth
MPF_LOC100712073.1.1	39S ribosomal mitochondrial	F	GO:0003735	structural constituent of ribosome
MPF_LOC100712073.1.1	39S ribosomal mitochondrial	C	GO:0005840	ribosome
MPF_LOC100712073.1.1	39S ribosomal mitochondrial	P	GO:0006412	translation
MPF_LOC101073761.1.2	malate cytoplasmic isoform X1	P	GO:0044281	small molecule metabolic process
MPF_LOC101073761.1.2	malate cytoplasmic isoform X1	P	GO:0005975	carbohydrate metabolic process
MPF_LOC101073761.1.2	malate cytoplasmic isoform X1	P	GO:0006091	generation of precursor metabolites and energy
MPF_LOC101073761.1.2	malate cytoplasmic isoform X1	F	GO:0016491	oxidoreductase activity
MPF_LOC101077981.1.2	MHC class II	C	GO:0043234	protein complex
MPF_LOC101077981.1.2	MHC class II	C	GO:0005886	plasma membrane
MPF_LOC101077981.1.2	MHC class II	P	GO:0002376	immune system process
MPF_LOC101078877.1.1	mitochondrial 2-oxoglutarate malate carrier	F	GO:0003735	structural constituent of ribosome
MPF_LOC101078877.1.1	mitochondrial 2-oxoglutarate malate carrier	C	GO:0005739	mitochondrion
MPF_LOC101078877.1.1	mitochondrial 2-oxoglutarate malate carrier	F	GO:0008092	cytoskeletal protein binding
MPF_LOC101078877.1.1	mitochondrial 2-oxoglutarate malate carrier	P	GO:0006810	transport
MPF_LOC101078877.1.1	mitochondrial 2-oxoglutarate malate carrier	P	GO:0006412	translation
MPF_LOC101158032.1.2	Ubiquitin-conjugating enzyme E2 A	F	GO:0032182	ubiquitin-like protein binding
MPF_LOC101158032.1.2	Ubiquitin-conjugating enzyme E2 A	P	GO:0009790	embryo development
MPF_LOC101158032.1.2	Ubiquitin-conjugating enzyme E2 A	P	GO:0008283	cell proliferation
MPF_LOC101158032.1.2	Ubiquitin-conjugating enzyme E2 A	P	GO:0009056	catabolic process
MPF_LOC101158032.1.2	Ubiquitin-conjugating enzyme E2 A	F	GO:0043167	ion binding
MPF_LOC101158032.1.2	Ubiquitin-conjugating enzyme E2 A	P	GO:0006464	cellular protein modification process
MPF_LOC101158032.1.2	Ubiquitin-conjugating enzyme E2 A	C	GO:0000228	nuclear chromosome
MPF_LOC101158032.1.2	Ubiquitin-conjugating enzyme E2 A	C	GO:0043234	protein complex
MPF_LOC101158032.1.2	Ubiquitin-conjugating enzyme E2 A	P	GO:0006259	DNA metabolic process
MPF_LOC101158032.1.2	Ubiquitin-conjugating enzyme E2 A	P	GO:0006950	response to stress
MPF_LOC101158032.1.2	Ubiquitin-conjugating enzyme E2 A	P	GO:0000003	reproduction
MPF_LOC101158032.1.2	Ubiquitin-conjugating enzyme E2 A	P	GO:0051276	chromosome organization
MPF_LOC101158032.1.2	Ubiquitin-conjugating enzyme E2 A	C	GO:0005829	cytosol
MPF_LOC101158032.1.2	Ubiquitin-conjugating enzyme E2 A	F	GO:0019899	enzyme binding
MPF_LOC101167377.1.1	snRNA-activating complex subunit 1-like	C	GO:0005634	nucleus
MPF_LOC101167377.1.1	snRNA-activating complex subunit 1-like	F	GO:0003677	DNA binding
MPF_LOC101167377.1.1	snRNA-activating complex subunit 1-like	C	GO:0043234	protein complex
MPF_LOC101167377.1.1	snRNA-activating complex subunit 1-like	P	GO:0034641	cellular nitrogen compound metabolic process
MPF_LOC101167377.1.1	snRNA-activating complex subunit 1-like	P	GO:0009058	biosynthetic process
MPF_LOC101167402.1.2	tumor necrosis factor receptor superfamily member 12A	C	GO:0005575	cellular_component
MPF_LOC101463599.2.2	CAP-Gly domain-containing linker 1 isoform X5	P	GO:0007010	cytoskeleton organization
MPF_LOC101463599.2.2	CAP-Gly domain-containing linker 1 isoform X5	P	GO:0006461	protein complex assembly
MPF_LOC101463719.6.12	40S ribosomal S3a	P	GO:0009790	embryo development
MPF_LOC101463719.6.12	40S ribosomal S3a	C	GO:0005737	cytoplasm
MPF_LOC101463763.2.2	U2 small nuclear ribonucleo B	C	GO:0005634	nucleus
MPF_LOC101463763.2.2	U2 small nuclear ribonucleo B	F	GO:0003723	RNA binding
MPF_LOC101463763.2.2	U2 small nuclear ribonucleo B	P	GO:0006397	mRNA processing
MPF_LOC101464019.2.2	protocadherin-16-like	F	GO:0043167	ion binding
MPF_LOC101464019.2.2	protocadherin-16-like	P	GO:0007155	cell adhesion
MPF_LOC101464019.2.2	protocadherin-16-like	C	GO:0005886	plasma membrane
MPF_LOC101465583.5.7	histone	P	GO:0008283	cell proliferation
MPF_LOC101465583.5.7	histone	F	GO:0043167	ion binding
MPF_LOC101465583.5.7	histone	P	GO:0007155	cell adhesion
MPF_LOC101465583.5.7	histone	P	GO:0009058	biosynthetic process
MPF_LOC101465583.5.7	histone	C	GO:0005576	extracellular region
MPF_LOC101465583.5.7	histone	C	GO:0005654	nucleoplasm
MPF_LOC101465583.5.7	histone	P	GO:0034641	cellular nitrogen compound metabolic process
MPF_LOC101465583.5.7	histone	P	GO:0065003	macromolecular complex assembly
MPF_LOC101465583.5.7	histone	P	GO:0000902	cell morphogenesis
MPF_LOC101465583.5.7	histone	C	GO:0000228	nuclear chromosome
MPF_LOC101465583.5.7	histone	C	GO:0043234	protein complex
MPF_LOC101465583.5.7	histone	P	GO:0007049	cell cycle
MPF_LOC101465583.5.7	histone	P	GO:0000003	reproduction
MPF_LOC101465583.5.7	histone	P	GO:0006950	response to stress
MPF_LOC101465583.5.7	histone	P	GO:0040007	growth
MPF_LOC101465583.5.7	histone	F	GO:0003677	DNA binding
MPF_LOC101465583.5.7	histone	F	GO:0042393	histone binding
MPF_LOC101465583.5.7	histone	P	GO:0051276	chromosome organization
MPF_LOC101465583.5.7	histone	P	GO:0030154	cell differentiation
MPF_LOC101466982.1.2	pyruvate dehydrogenase E1 component subunit somatic mitochondrial isoform X2	P	GO:0044281	small molecule metabolic process
MPF_LOC101466982.1.2	pyruvate dehydrogenase E1 component subunit somatic mitochondrial isoform X2	P	GO:0006790	sulfur compound metabolic process
MPF_LOC101466982.1.2	pyruvate dehydrogenase E1 component subunit somatic mitochondrial isoform X2	F	GO:0016491	oxidoreductase activity
MPF_LOC101466982.1.2	pyruvate dehydrogenase E1 component subunit somatic mitochondrial isoform X2	P	GO:0051186	cofactor metabolic process
MPF_LOC101466982.1.2	pyruvate dehydrogenase E1 component subunit somatic mitochondrial isoform X2	P	GO:0009058	biosynthetic process
MPF_LOC101466982.1.2	pyruvate dehydrogenase E1 component subunit somatic mitochondrial isoform X2	C	GO:0043226	organelle
MPF_LOC101466982.1.2	pyruvate dehydrogenase E1 component subunit somatic mitochondrial isoform X2	P	GO:0044711	single-organism biosynthetic process
MPF_LOC101466982.1.2	pyruvate dehydrogenase E1 component subunit somatic mitochondrial isoform X2	C	GO:0005622	intracellular
MPF_LOC101467026.1.1	X-linked interleukin-1 receptor accessory -like 2	F	GO:0016757	transferase activity, transferring glycosyl groups
MPF_LOC101467026.1.1	X-linked interleukin-1 receptor accessory -like 2	P	GO:0007165	signal transduction
MPF_LOC101467026.1.1	X-linked interleukin-1 receptor accessory -like 2	P	GO:0006464	cellular protein modification process
MPF_LOC101467026.1.1	X-linked interleukin-1 receptor accessory -like 2	P	GO:0009058	biosynthetic process
MPF_LOC101467026.1.1	X-linked interleukin-1 receptor accessory -like 2	C	GO:0005575	cellular_component
MPF_LOC101468524.2.2	transcription factor Sp3-like isoform X2	F	GO:0043167	ion binding
MPF_LOC101469709.1.2	eyes absent homolog 3 isoform X1	F	GO:0016791	phosphatase activity
MPF_LOC101469709.1.2	eyes absent homolog 3 isoform X1	F	GO:0043167	ion binding
MPF_LOC101469709.1.2	eyes absent homolog 3 isoform X1	P	GO:0048856	anatomical structure development
MPF_LOC101469709.1.2	eyes absent homolog 3 isoform X1	P	GO:0006464	cellular protein modification process
MPF_LOC101469709.1.2	eyes absent homolog 3 isoform X1	C	GO:0043234	protein complex
MPF_LOC101469709.1.2	eyes absent homolog 3 isoform X1	P	GO:0034641	cellular nitrogen compound metabolic process
MPF_LOC101469709.1.2	eyes absent homolog 3 isoform X1	P	GO:0009058	biosynthetic process
MPF_LOC101469709.1.2	eyes absent homolog 3 isoform X1	C	GO:0005622	intracellular
MPF_LOC101470901.4.10	40S ribosomal S3	P	GO:0009790	embryo development
MPF_LOC101470901.4.10	40S ribosomal S3	F	GO:0016829	lyase activity
MPF_LOC101470901.4.10	40S ribosomal S3	C	GO:0005840	ribosome
MPF_LOC101470901.4.10	40S ribosomal S3	P	GO:0006259	DNA metabolic process
MPF_LOC101470901.4.10	40S ribosomal S3	P	GO:0006950	response to stress
MPF_LOC101470901.4.10	40S ribosomal S3	P	GO:0002376	immune system process
MPF_LOC101470901.4.10	40S ribosomal S3	P	GO:0006412	translation
MPF_LOC101470901.4.10	40S ribosomal S3	C	GO:0005634	nucleus
MPF_LOC101470901.4.10	40S ribosomal S3	F	GO:0003677	DNA binding
MPF_LOC101470901.4.10	40S ribosomal S3	F	GO:0003723	RNA binding
MPF_LOC101470901.4.10	40S ribosomal S3	F	GO:0003735	structural constituent of ribosome
MPF_LOC101470901.4.10	40S ribosomal S3	P	GO:0042592	homeostatic process
MPF_LOC101470901.4.10	40S ribosomal S3	F	GO:0004518	nuclease activity
MPF_LOC101470901.4.10	40S ribosomal S3	P	GO:0030154	cell differentiation
MPF_LOC101470901.4.10	40S ribosomal S3	C	GO:0005829	cytosol
MPF_LOC101470901.4.10	40S ribosomal S3	F	GO:0016798	hydrolase activity, acting on glycosyl bonds
MPF_LOC101470901.6.10	40S ribosomal S3	P	GO:0009790	embryo development
MPF_LOC101470901.6.10	40S ribosomal S3	F	GO:0016829	lyase activity
MPF_LOC101470901.6.10	40S ribosomal S3	C	GO:0005840	ribosome
MPF_LOC101470901.6.10	40S ribosomal S3	P	GO:0006259	DNA metabolic process
MPF_LOC101470901.6.10	40S ribosomal S3	P	GO:0006950	response to stress
MPF_LOC101470901.6.10	40S ribosomal S3	P	GO:0002376	immune system process
MPF_LOC101470901.6.10	40S ribosomal S3	P	GO:0006412	translation
MPF_LOC101470901.6.10	40S ribosomal S3	C	GO:0005634	nucleus
MPF_LOC101470901.6.10	40S ribosomal S3	F	GO:0003677	DNA binding
MPF_LOC101470901.6.10	40S ribosomal S3	F	GO:0003723	RNA binding
MPF_LOC101470901.6.10	40S ribosomal S3	F	GO:0003735	structural constituent of ribosome
MPF_LOC101470901.6.10	40S ribosomal S3	P	GO:0042592	homeostatic process
MPF_LOC101470901.6.10	40S ribosomal S3	F	GO:0004518	nuclease activity
MPF_LOC101470901.6.10	40S ribosomal S3	P	GO:0030154	cell differentiation
MPF_LOC101470901.6.10	40S ribosomal S3	C	GO:0005829	cytosol
MPF_LOC101470901.6.10	40S ribosomal S3	F	GO:0016798	hydrolase activity, acting on glycosyl bonds
MPF_LOC101471516.1.1	serine threonine- kinase OSR1-like	F	GO:0043167	ion binding
MPF_LOC101471516.1.1	serine threonine- kinase OSR1-like	P	GO:0006464	cellular protein modification process
MPF_LOC101471516.1.1	serine threonine- kinase OSR1-like	F	GO:0004871	signal transducer activity
MPF_LOC101471516.1.1	serine threonine- kinase OSR1-like	F	GO:0016301	kinase activity
MPF_LOC101471516.1.1	serine threonine- kinase OSR1-like	C	GO:0005622	intracellular
MPF_LOC101471584.1.1	cytosolic carboxypeptidase 4-like	F	GO:0008233	peptidase activity
MPF_LOC101471998.1.1	MFS-type transporter SLC18B1	P	GO:0055085	transmembrane transport
MPF_LOC101471998.1.1	MFS-type transporter SLC18B1	C	GO:0005575	cellular_component
MPF_LOC101472023.1.2	Mitochondrial import inner membrane translocase subunit Tim17-B	F	GO:0022891	substrate-specific transmembrane transporter activity
MPF_LOC101472023.1.2	Mitochondrial import inner membrane translocase subunit Tim17-B	F	GO:0022892	substrate-specific transporter activity
MPF_LOC101472023.1.2	Mitochondrial import inner membrane translocase subunit Tim17-B	F	GO:0022857	transmembrane transporter activity
MPF_LOC101472023.1.2	Mitochondrial import inner membrane translocase subunit Tim17-B	C	GO:0005739	mitochondrion
MPF_LOC101472023.1.2	Mitochondrial import inner membrane translocase subunit Tim17-B	F	GO:0008565	protein transporter activity
MPF_LOC101472023.1.2	Mitochondrial import inner membrane translocase subunit Tim17-B	C	GO:0043234	protein complex
MPF_LOC101472409.2.3	Formin-2	C	GO:0005856	cytoskeleton
MPF_LOC101472409.2.3	Formin-2	P	GO:0007010	cytoskeleton organization
MPF_LOC101472409.2.3	Formin-2	P	GO:0006461	protein complex assembly
MPF_LOC101472409.2.3	Formin-2	F	GO:0008092	cytoskeletal protein binding
MPF_LOC101473264.2.2	casein kinase II subunit alpha	F	GO:0043167	ion binding
MPF_LOC101473264.2.2	casein kinase II subunit alpha	P	GO:0006464	cellular protein modification process
MPF_LOC101473264.2.2	casein kinase II subunit alpha	F	GO:0016301	kinase activity
MPF_LOC101474701.1.2	histone	F	GO:0003677	DNA binding
MPF_LOC101474701.1.2	histone	P	GO:0008150	biological_process
MPF_LOC101474701.1.2	histone	C	GO:0000228	nuclear chromosome
MPF_LOC101475192.1.1	probable palmitoyltransferase ZDHHC11	F	GO:0016746	transferase activity, transferring acyl groups
MPF_LOC101475192.1.1	probable palmitoyltransferase ZDHHC11	F	GO:0043167	ion binding
MPF_LOC101475192.1.1	probable palmitoyltransferase ZDHHC11	C	GO:0005575	cellular_component
MPF_LOC101475777.3.3	dual specificity mitogen-activated kinase kinase 7 isoform X2	P	GO:0009790	embryo development
MPF_LOC101475777.3.3	dual specificity mitogen-activated kinase kinase 7 isoform X2	F	GO:0043167	ion binding
MPF_LOC101475777.3.3	dual specificity mitogen-activated kinase kinase 7 isoform X2	P	GO:0006464	cellular protein modification process
MPF_LOC101475777.3.3	dual specificity mitogen-activated kinase kinase 7 isoform X2	P	GO:0048646	anatomical structure formation involved in morphogenesis
MPF_LOC101475777.3.3	dual specificity mitogen-activated kinase kinase 7 isoform X2	F	GO:0016301	kinase activity
MPF_LOC101476322.2.2	ETS domain-containing transcription factor ERF	C	GO:0005634	nucleus
MPF_LOC101476322.2.2	ETS domain-containing transcription factor ERF	F	GO:0003677	DNA binding
MPF_LOC101476322.2.2	ETS domain-containing transcription factor ERF	F	GO:0003700	transcription factor activity, sequence-specific DNA binding
MPF_LOC101476322.2.2	ETS domain-containing transcription factor ERF	F	GO:0000988	transcription factor activity, protein binding
MPF_LOC101476322.2.2	ETS domain-containing transcription factor ERF	P	GO:0034641	cellular nitrogen compound metabolic process
MPF_LOC101476322.2.2	ETS domain-containing transcription factor ERF	P	GO:0009058	biosynthetic process
MPF_LOC101476812.1.3	DNA-directed RNA polymerase III subunit RPC8	F	GO:0003677	DNA binding
MPF_LOC101476812.1.3	DNA-directed RNA polymerase III subunit RPC8	F	GO:0016779	nucleotidyltransferase activity
MPF_LOC101476812.1.3	DNA-directed RNA polymerase III subunit RPC8	P	GO:0034641	cellular nitrogen compound metabolic process
MPF_LOC101476812.1.3	DNA-directed RNA polymerase III subunit RPC8	P	GO:0009058	biosynthetic process
MPF_LOC101477400.4.4	cyclin-G2-like	P	GO:0007049	cell cycle
MPF_LOC101477465.2.3	ribonuclease inhibitor-like	F	GO:0003700	transcription factor activity, sequence-specific DNA binding
MPF_LOC101477465.2.3	ribonuclease inhibitor-like	F	GO:0043167	ion binding
MPF_LOC101477465.2.3	ribonuclease inhibitor-like	P	GO:0034641	cellular nitrogen compound metabolic process
MPF_LOC101477465.2.3	ribonuclease inhibitor-like	P	GO:0009058	biosynthetic process
MPF_LOC101479129.2.2	collagen alpha-6(VI) chain isoform X1	C	GO:0043234	protein complex
MPF_LOC101479129.2.2	collagen alpha-6(VI) chain isoform X1	F	GO:0030234	enzyme regulator activity
MPF_LOC101479129.2.2	collagen alpha-6(VI) chain isoform X1	C	GO:0005578	proteinaceous extracellular matrix
MPF_LOC101479656.2.2	beta-taxilin-like	F	GO:0003674	molecular_function
MPF_LOC101480481.1.1	DNA repair XRCC3 isoform X2	F	GO:0016887	ATPase activity
MPF_LOC101480481.1.1	DNA repair XRCC3 isoform X2	F	GO:0003677	DNA binding
MPF_LOC101480481.1.1	DNA repair XRCC3 isoform X2	F	GO:0043167	ion binding
MPF_LOC101480481.1.1	DNA repair XRCC3 isoform X2	P	GO:0006259	DNA metabolic process
MPF_LOC101480481.1.1	DNA repair XRCC3 isoform X2	P	GO:0006950	response to stress
MPF_LOC101481352.2.3	kinesin KIF1C	P	GO:0008150	biological_process
MPF_LOC101481352.2.3	kinesin KIF1C	F	GO:0043167	ion binding
MPF_LOC101481352.2.3	kinesin KIF1C	F	GO:0008092	cytoskeletal protein binding
MPF_LOC101481352.2.3	kinesin KIF1C	P	GO:0044699	single-organism process
MPF_LOC101481486.1.2	MARCKS-related -like	F	GO:0016301	kinase activity
MPF_LOC101481611.1.2	elongation factor mitochondrial	C	GO:0005739	mitochondrion
MPF_LOC101481611.1.2	elongation factor mitochondrial	F	GO:0008135	translation factor activity, RNA binding
MPF_LOC101482128.1.2	MARCKS-related -like	F	GO:0016301	kinase activity
MPF_LOC101482434.3.5	NLRC3-like isoform X2	F	GO:0043167	ion binding
MPF_LOC101483197.2.8	NLRC3-like isoform X2	F	GO:0043167	ion binding
MPF_LOC101483197.6.8	NLRC3-like isoform X2	F	GO:0043167	ion binding
MPF_LOC101484059.1.1	spermatogenesis-associated 5	F	GO:0043167	ion binding
MPF_LOC101484158.1.1	E3 ubiquitin- ligase TRIM32	P	GO:0009790	embryo development
MPF_LOC101484158.1.1	E3 ubiquitin- ligase TRIM32	P	GO:0043473	pigmentation
MPF_LOC101484158.1.1	E3 ubiquitin- ligase TRIM32	F	GO:0043167	ion binding
MPF_LOC101484158.1.1	E3 ubiquitin- ligase TRIM32	P	GO:0006810	transport
MPF_LOC101484158.1.1	E3 ubiquitin- ligase TRIM32	P	GO:0044765	single-organism transport
MPF_LOC101484158.1.1	E3 ubiquitin- ligase TRIM32	C	GO:0005622	intracellular
MPF_LOC101484158.1.1	E3 ubiquitin- ligase TRIM32	F	GO:0016874	ligase activity
MPF_LOC101486920.1.1	LRR and PYD domains-containing 12-like	F	GO:0043167	ion binding
MPF_SC4AB.3.3	sodium channel type 2 subunit alpha	F	GO:0022891	substrate-specific transmembrane transporter activity
MPF_SC4AB.3.3	sodium channel type 2 subunit alpha	F	GO:0022892	substrate-specific transporter activity
MPF_SC4AB.3.3	sodium channel type 2 subunit alpha	F	GO:0022857	transmembrane transporter activity
MPF_SC4AB.3.3	sodium channel type 2 subunit alpha	P	GO:0050877	neurological system process
MPF_SC4AB.3.3	sodium channel type 2 subunit alpha	C	GO:0005886	plasma membrane
