# Supplementary material for: Domestication may affect the maternal mRNA profile in unfertilized eggs, potentially impacting the embryonic development of Eurasian perch (Perca fluviatilis)
Source: PLoS One. 2019 Dec 31;14(12):e0226878. doi: 10.1371/journal.pone.0226878 (PMC6938363; doi:10.1371/journal.pone.0226878)
Supplement: S8 Table — PhyloFish gene ID, gene description, Uniprot protein and gene names, Uniprot Acession Number, False Discovery Rate (p-value), Regulation and log(2)FC of the genes represented in enriched function affected in the transcriptome of the eggs belonging to F7+ and F1 population. (XLSX) [file pone.0226878.s009.xlsx]

## Sheet: Sheet1
Phylifish Gene ID	Gene Description	Uniprot Protein Name	Uniprot Gene Name	Uniprot Accession	FDR (p-value)	Regulation	Log2 FC
MPF_BT2A3.1.1	BT2A3_HUMAN (sp|Q96KV6) Putative butyrophilin subfamily 2 member A3 OS=Homo sapiens GN=BTN2A3P PE=5 SV=2	utative butyrophilin subfamily 2 member A3	BTN2A3P	Q96KV6	0.0121791	up in F7+	1.3106
MPF_BT3A2.1.1	BT3A2_HUMAN (sp|P78410) Butyrophilin subfamily 3 member A2 OS=Homo sapiens GN=BTN3A2 PE=1 SV=2	Butyrophilin subfamily 3 member A2	BTN3A2	P78410	0.00743312	down in F7+	-2.91507
MPF_BTNL2.1.7	BTNL2_HUMAN (sp|Q9UIR0) Butyrophilin-like protein 2 OS=Homo sapiens GN=BTNL2 PE=2 SV=1	Butyrophilin-like protein 2	BTNL2	Q9UIR0	0.0252094	down in F7+	-0.742585
MPF_LOC100697304.1.3	XP_003458513.1 PREDICTED: hypothetical protein LOC100697304 [Oreochromis niloticus]	Butyrophilin subfamily 1 member A1	BTN1A1	Q13410	0.0200098	up in F7+	2.3864
MPF_LOC101174554.1.1	XP_004084158.1 PREDICTED: V-set domain-containing T-cell activation inhibitor 1-like [Oryzias latipes]	V-set domain-containing T-cell activation inhibitor 1	VTCN1	Q7Z7D3	0.0351052	up in F7+	2.66675
MPF_LOC100710945.1.1	XM_003449087.1 PREDICTED: Oreochromis niloticus interferon-induced protein 44-like (LOC100710945), mRNA	Interferon-induced protein 44-like	IFI44L	Q53G44	0.0121791	up in F7+	0.722237
MPF_LOC100701791.2.9	XM_003459617.1 PREDICTED: Oreochromis niloticus class I histocompatibility antigen, F10 alpha chain-like (LOC100701791), mRNA	HLA class I histocompatibility antigen, alpha chain F	HLA-F	P30511	0.0453436	down in F7+	-1.2377
MPF_LOC100690589.3.3	XP_003452783.1 PREDICTED: hypothetical protein LOC100690589 [Oreochromis niloticus]	Major histocompatibility complex class I-related gene protein	MR1	Q95460	0.00211934	down in F7+	-2.07028
MPF_LOC100703705.5.14	XP_003444284.1 PREDICTED: tumor necrosis factor receptor superfamily member 14-like [Oreochromis niloticus]	Tumor necrosis factor receptor superfamily member 14	TNFRSF14	Q92956	0.00885828	down in F7+	-1.08907
